# Supplementary material for: Evolutionary profiles and complex admixture landscape in East Asia: New insights from modern and ancient Y chromosome variation perspectives
Source: Heliyon. 2024 Apr 30;10(9):e30067. doi: 10.1016/j.heliyon.2024.e30067 (PMC11096704; doi:10.1016/j.heliyon.2024.e30067)
Supplement: Multimedia component 1 [file mmc1.xlsx]

## Sheet: Table_S1
Table S1. The frequency of haplogroup in different populations from previous literatures
		O-M175	O-M175 subhaplogroups					C-M130	C-M130 subhaplogroups				D-M174	D-M174 subhaplogroups			N-M231	Q-M242	Q-M242 subhaplogroups	R-M207	R-M207 subhaplogroups		Others	Reference
Population	N		O1a-M119	O1b-M268	O2-M122	O2a2b1a1-M117	O2a2a1a2-M7		C1a1-M8	C2-M217	C2a-F1396	C2b-F1067		D1a1a-M15	D1a1b-P99	D1a2a-M57			Q-M120		R1a-M420	R1b-M343
Han_Hebei	14	0	0.0714286	0	0.714286	0	0	0	0	0	0	0	0	0	0	0	0	0	0	0	0	0	0.214286	Wen et al,. 2004
Han_Neimeng	60	0	0.0166667	0.0166667	0.483333	0	0	0.2	0	0	0	0	0.05	0	0	0	0	0	0.0333333	0	0	0	0.2	Wen et al,. 2004
Han_Liaoning	48	0	0.0416667	0.0208333	0.458333	0	0	0.0208333	0	0	0	0	0.0208333	0	0	0	0	0	0.0416667	0	0	0	0.395833	Wen et al,. 2004
Han_Xinjiang	51	0	0.0392157	0	0.588235	0	0	0.0392157	0	0	0	0	0.0196078	0	0	0	0	0	0.0392157	0	0	0	0.27451	Wen et al,. 2004
Han_Shannxi	63	0	0.015873	0.015873	0.603175	0	0	0.031746	0	0	0	0	0.047619	0	0	0	0	0	0.015873	0	0	0	0.269841	Wen et al,. 2004
Han_Shannxi	27	0	0.037037	0	0.481481	0	0	0	0	0	0	0	0	0	0	0	0	0	0.037037	0	0	0	0.444444	Wen et al,. 2004
Han_Gansu	60	0	0.0833333	0.0166667	0.366667	0	0	0.116667	0	0	0	0	0.0833333	0	0	0	0	0	0.05	0	0	0	0.283333	Wen et al,. 2004
Han_Jiangsu	100	0	0.18	0.04	0.44	0	0.02	0.06	0	0	0	0	0.02	0	0	0	0	0	0.02	0	0	0	0.22	Wen et al,. 2004
Han_Zhejiang	106	0	0.273585	0.0471698	0.509434	0	0	0.0943396	0	0	0	0	0	0	0	0	0	0	0.0188679	0	0	0	0.0566038	Wen et al,. 2004
Han_Anhui	22	0	0.181818	0	0.454545	0	0	0.136364	0	0	0	0	0	0	0	0	0	0	0.0454545	0	0	0	0.181818	Wen et al,. 2004
Han_Jiangxi	21	0	0.142857	0.047619	0.428571	0	0	0.047619	0	0	0	0	0.047619	0	0	0	0	0	0	0	0	0	0.285714	Wen et al,. 2004
Han_Shandong	85	0	0	0.0117647	0.564706	0	0	0.164706	0	0	0	0	0.0117647	0.0235294	0	0	0	0	0.0470588	0	0	0	0.176471	Wen et al,. 2004
Han_Shandong	100	0	0.06	0.01	0.62	0	0	0.04	0	0	0	0	0	0	0	0	0	0	0.03	0	0	0	0.24	Wen et al,. 2004
Han_Fujian	148	0	0.027027	0.027027	0.702703	0	0.0405405	0.027027	0	0	0	0	0.00675676	0	0	0	0	0	0.00675676	0	0	0	0.162162	Wen et al,. 2004
Han_Shanghai	55	0	0.254545	0	0.418182	0	0.0181818	0.0727273	0	0	0	0	0.0363636	0	0	0	0	0	0.0363636	0	0	0	0.163636	Wen et al,. 2004
Han_Sichuan	63	0	0.0793651	0.126984	0.539683	0	0.031746	0.047619	0	0	0	0	0	0.015873	0	0	0	0	0	0	0	0	0.15873	Wen et al,. 2004
Han_Yunnan	27	0	0.037037	0.037037	0.740741	0	0	0.111111	0	0	0	0	0	0	0	0	0	0	0	0	0	0	0.0740741	Wen et al,. 2004
Han_Yunnan	66	0	0	0.030303	0.530303	0	0.0606061	0.0606061	0	0	0	0	0	0.030303	0	0	0	0	0.030303	0	0	0	0.257576	Wen et al,. 2004
Han_Hunan	15	0	0.133333	0.133333	0.6	0	0	0	0	0	0	0	0	0	0	0	0	0	0	0	0	0	0.133333	Wen et al,. 2004
Han_Hubei	18	0	0.166667	0	0.611111	0	0.0555556	0.0555556	0	0	0	0	0	0	0	0	0	0	0	0	0	0	0.111111	Wen et al,. 2004
Han_Henan	50	0	0.08	0	0.52	0	0	0.04	0	0	0	0	0	0	0	0	0	0	0.08	0	0	0	0.28	Wen et al,. 2004
Han_Guangxi	26	0	0.153846	0.269231	0.346154	0	0	0.0769231	0	0	0	0	0	0	0	0	0	0	0	0	0	0	0.153846	Wen et al,. 2004
Han_Guangdong	64	0	0.078125	0.1875	0.53125	0	0	0.046875	0	0	0	0	0	0.015625	0	0	0	0	0.015625	0	0	0	0.125	Wen et al,. 2004
Ainu_Japan	16	0	0	0	0	0	0	0	0	0.125	0	0	0	0	0	0.876	0	0	0	0	0	0	0	Atsushi Tajima,.2004
houshu_Japan	82	0.378	0	0	0.195	0	0	0	0.049	0.012	0	0	0	0	0	0.366	0	0	0	0	0	0	0	Atsushi Tajima,.2004
kyushu_Japan	104	0.337	0.019	0	0.24	0	0	0	0.038	0.077	0	0	0	0	0	0.278	0	0	0	0	0	0	0.01	Atsushi Tajima,.2004
okinawa_Japan	45	0.222	0	0	0.156	0	0	0	0.044	0	0	0	0	0	0	0.556	0	0	0	0	0	0	0.022	Atsushi Tajima,.2004
Taiwan_Han	21	0.095	0.095	0	0.619	0	0	0	0	0.143	0	0	0	0	0	0	0	0	0	0.048	0	0	0	Atsushi Tajima,.2004
aboriginal_Taiwan	223	0.031	0.834	0	0.126	0	0	0	0	0.009	0	0	0	0	0	0	0	0	0	0	0	0	0	Atsushi Tajima,.2004
Ainu_Japan	4	0	0	0	0	0	0	0.25	0	0	0	0	0	0	0	0.75	0	0	0	0	0	0	0	Michael F. Hammer,.2006
Aomori_Japan	26	0	0	0.308	0.154	0	0	0	0.077	0	0	0	0	0	0	0.385	0.077	0	0	0	0	0	0	Michael F. Hammer,.2006
Shizuoka_Japan	61	0	0	0.361	0.197	0	0	0.016	0.049	0	0	0	0	0	0	0.328	0.016	0	0	0	0	0	0.033	Michael F. Hammer,.2006
Tokushima_Japan	70	0	0	0.329	0.214	0	0	0.028	0.1	0	0	0	0	0	0	0.257	0.071	0	0	0	0	0	0.001	Michael F. Hammer,.2006
Kyushu_Japan	53	0	0	0.358	0.264	0	0	0.075	0	0	0	0	0	0	0	0.264	0.038	0	0	0	0	0	0	Michael F. Hammer,.2006
Okinawa_Japan	45	0	0	0.358	0.264	0	0	0.075	0	0	0	0	0	0	0	0.264	0.038	0	0	0	0	0	0	Michael F. Hammer,.2006
Korea	106	0	0.0283019	0.320755	0	0.490566	0	0	0.122642	0	0	0	0	0	0	0	0	0	0	0	0	0	0.0377358	Wook Kim,.2007
Korea	110	0	0	0.309091	0	0.454545	0	0	0.154545	0	0	0	0	0	0	0	0.0545455	0	0	0	0	0	0.0272727	Wook Kim,.2007
Taiwan_Han	580	0.003	0.157	0.102	0.59	0	0.016	0.059	0	0	0	0	0.003	0	0	0	0.052	0.012	0	0.007	0	0	0	Yi-Wen Lin,.2007
Bolyu_Guangxi	30	0.1	0.133	0.233	0.367	0.1	0	0	0	0	0	0	0.033	0	0	0	0	0	0	0	0	0	0.033	Hui Li,.2007
Yerong_Guangxi	16	0	0	0.688	0.313	0	0	0	0	0	0	0	0	0	0	0	0	0	0	0	0	0	0	Hui Li,.2007
Qau_Guizhou	13	0.231	0	0.154	0.308	0.077	0	0	0	0	0	0	0.154	0	0	0	0	0	0	0	0	0	0.077	Hui Li,.2007
Blue-Gelao_Guangxi	30	0.133	0.6	0.167	0.066	0	0	0	0	0	0	0	0	0	0	0	0	0	0	0	0	0	0.033	Hui Li,.2007
Lachi_Yunnan	30	0.167	0.067	0.1	0.1	0.233	0	0	0	0.033	0	0	0	0.033	0	0	0	0	0	0	0	0	0.266	Hui Li,.2007
Mollao_Guizhou	30	0.133	0.066	0.633	0.033	0	0	0	0	0.1	0	0	0	0	0	0	0	0	0	0	0	0	0.033	Hui Li,.2007
Red-Gelao_Guizhou	31	0.226	0.226	0.161	0.129	0.161	0	0	0	0.032	0	0	0	0	0	0	0	0	0	0	0	0	0.065	Hui Li,.2007
White-Gelao_Yunnan	14	0.357	0.143	0.429	0.071	0	0	0	0	0	0	0	0	0	0	0	0	0	0	0	0	0	0	Hui Li,.2007
Hlai-Qi_Hainan	34	0.353	0.324	0.294	0	0.029	0	0	0	0	0	0	0	0	0	0	0	0	0	0	0	0	0	Hui Li,.2007
Jiamao_Hainan	27	0.259	0.519	0.222	0	0	0	0	0	0	0	0	0	0	0	0	0	0	0	0	0	0	0	Hui Li,.2007
Buyang_Yunnan	32	0.094	0.031	0.719	0	0	0	0	0	0	0	0	0.031	0	0	0	0	0	0	0	0	0	0.126	Hui Li,.2007
Cun_Hainan	31	0.097	0.387	0	0.387	0.032	0	0	0	0.032	0	0	0	0	0	0	0	0	0	0	0	0	0.065	Hui Li,.2007
Laqua_Yunnan	25	0.32	0.04	0.6	0.04	0	0	0	0	0	0	0	0	0	0	0	0	0	0	0	0	0	0	Hui Li,.2007
Man-Caolan_Guangxi	30	0.533	0.033	0.2	0.033	0	0	0	0	0.1	0	0	0	0	0	0	0	0	0	0	0	0	0.1	Hui Li,.2007
Zhuang-N_Guangxi	22	0.136	0.046	0.727	0.046	0.046	0	0	0	0	0	0	0	0	0	0	0	0	0	0	0	0	0	Hui Li,.2007
Zhuang-S_Guangxi	15	0.133	0.2	0.667	0	0	0	0	0	0	0	0	0	0	0	0	0	0	0	0	0	0	0	Hui Li,.2007
Lingao_Hainan	30	0.167	0.267	0.133	0.133	0.267	0	0	0	0	0	0	0	0	0	0	0	0	0	0	0	0	0.033	Hui Li,.2007
E_Guangxi	31	0.161	0.065	0.548	0.064	0	0	0	0	0.032	0	0	0	0	0	0	0	0	0	0	0	0	0.129	Hui Li,.2007
Laka_Guangxi	23	0	0	0.087	0.261	0	0.044	0	0	0.044	0	0	0.522	0	0	0	0	0	0	0	0	0	0.044	Hui Li,.2007
Kam/Dong_Guangxi	38	0.105	0	0.395	0.131	0.105	0	0	0	0.211	0	0	0	0	0	0	0	0	0	0	0	0	0.053	Hui Li,.2007
Sui_Guangxi	50	0	0.18	0.44	0.2	0	0	0	0	0	0	0	0	0	0	0	0	0	0	0	0	0	0.18	Hui Li,.2007
Mak&AiCham_Guizhou	40	0	0	0.875	0.075	0	0	0	0	0	0	0	0	0	0	0	0	0	0	0	0	0	0.05	Hui Li,.2007
Mulam_Guangxi	40	0	0.3	0.3	0.125	0	0	0	0	0.025	0	0	0	0.125	0	0	0	0	0	0	0	0	0.125	Hui Li,.2007
Maonan_Guangxi	32	0	0	0.563	0.094	0	0	0	0	0.094	0	0	0	0	0	0	0	0	0	0	0	0	0.25	Hui Li,.2007
Biao_Guangdong	34	0.059	0.147	0.177	0.529	0	0	0	0	0.029	0	0	0	0	0	0	0	0	0	0	0	0	0.059	Hui Li,.2007
Then_Guizhou	30	0.033	0.333	0.5	0	0.067	0	0	0	0	0	0	0.033	0	0	0	0	0	0	0	0	0	0.033	Hui Li,.2007
Danga_Hainan	40	0.175	0.125	0.175	0.025	0.15	0	0	0	0.2	0	0	0.05	0	0	0	0	0	0	0	0	0	0.1	Hui Li,.2007
DornQdayc-S_Shanghai	74	0	0.521	0.083	0.313	0	0	0	0	0.021	0	0	0	0.063	0	0	0	0	0	0	0	0	0	Hui Li,.2007
DornQdayc-N_Shanghai	51	0.314	0.294	0.02	0.138	0.137	0	0	0	0.059	0	0	0.02	0	0	0	0	0	0	0	0	0	0.02	Hui Li,.2007
CaoMiao_Guangxi	33	0	0.1	0.03	0.788	0	0	0	0	0	0	0	0	0	0	0	0	0	0	0	0	0	0.082	Hui Li,.2007
Amis_Taiwan	28	0.071	0.606	0.071	0.25	0	0	0	0	0	0	0	0	0	0	0	0	0	0	0	0	0	0	Hui Li,.2007
Pazeh_Taiwan	21	0	0.572	0.143	0.143	0	0	0	0	0	0	0	0	0	0	0	0	0	0	0	0	0	0.143	Hui Li,.2007
Siraiya-Makatao_Taiwan	37	0.054	0.703	0.054	0.135	0	0	0	0	0.027	0	0	0	0	0	0	0	0	0	0	0	0	0.027	Hui Li,.2007
Thao_Taiwan	22	0	0.864	0	0.091	0	0	0	0	0	0	0	0	0	0	0	0	0	0	0	0	0	0.046	Hui Li,.2007
Paiwan_Taiwan	22	0	0.909	0	0.091	0	0	0	0	0	0	0	0	0	0	0	0	0	0	0	0	0	0	Hui Li,.2007
Atayal_Taiwan	22	0	0.955	0	0.045	0	0	0	0	0	0	0	0	0	0	0	0	0	0	0	0	0	0	Hui Li,.2007
Rukai_Taiwan	11	0	1	0	0	0	0	0	0	0	0	0	0	0	0	0	0	0	0	0	0	0	0	Hui Li,.2007
Pyuma_Taiwan	11	0	0.818	0	0.182	0	0	0	0	0	0	0	0	0	0	0	0	0	0	0	0	0	0	Hui Li,.2007
Tsou_Taiwan	18	0	0.945	0	0.056	0	0	0	0	0	0	0	0	0	0	0	0	0	0	0	0	0	0	Hui Li,.2007
Bunun_Taiwan	17	0	0.764	0.176	0	0	0	0	0	0	0	0	0	0	0	0	0	0	0	0	0	0	0.059	Hui Li,.2007
Saisiyat_Taiwan	11	0	0.546	0.182	0.273	0	0	0	0	0	0	0	0	0	0	0	0	0	0	0	0	0	0	Hui Li,.2007
Liqian_Gansu	87	0.057	0	0	0.713	0	0	0.069	0	0	0	0	0.046	0	0	0	0	0	0	0	0.011	0	0.102	Ruixia Zhou,.2007
Yugur_Gansu	52	0.019	0	0	0.346	0	0	0.212	0	0	0	0	0.192	0	0	0	0	0	0	0	0.019	0	0.212	Ruixia Zhou,.2007
Tibetan_Qinghai	39	0.077	0	0	0.103	0	0	0.026	0	0	0	0	0.487	0	0	0	0.077	0	0	0	0.026	0	0.205	Ruixia Zhou,.2007
Uygur_Xinjiang	49	0	0	0	0.122	0	0	0.061	0	0	0	0	0	0	0	0	0.041	0	0	0	0.286	0	0.49	Ruixia Zhou,.2007
Gelao_Hainan	78	0.577	0	0.217	0.142	0.013	0	0	0	0.051	0	0	0	0	0	0	0	0	0	0	0	0	0	Dongna Li,.2007
Tu_Qinghai	50	0.06	0.06	0.02	0.26	0	0	0.28	0	0	0	0	0.06	0.02	0	0	0.1	0.02	0	0	0.02	0.04	0.06	Wei-Hua Shou,.2010
Xibo_Xinjiang	32	0.21875	0.125	0	0.21875	0	0	0.125	0	0	0	0	0	0	0	0	0.15625	0	0	0	0.03125	0	0.125	Wei-Hua Shou,.2010
Mongolian_Neimeng	50	0.04	0	0.02	0.32	0	0	0.4	0	0	0	0	0.02	0.02	0	0	0.06	0	0.02	0	0.04	0.02	0.04	Wei-Hua Shou,.2010
Tataer_Xinjiang	33	0	0	0	0.0606061	0	0	0	0	0	0	0	0	0	0	0	0	0	0	0	0.606061	0	0.333333	Wei-Hua Shou,.2010
Uygur_Xinjiang	50	0.06	0	0	0.04	0	0	0.04	0	0	0	0	0.02	0	0	0	0.02	0	0.04	0.02	0.16	0	0.6	Wei-Hua Shou,.2010
Yugu_Gansu	32	0.03125	0	0	0.15625	0	0	0.03125	0	0	0	0	0.4375	0	0	0	0.0625	0	0	0.09375	0	0	0.1875	Wei-Hua Shou,.2010
Kirghiz_Xinjiang	45	0.0444444	0	0	0.0444444	0	0	0.0888889	0	0	0	0	0	0	0	0	0.0444444	0.0222222	0	0.0222222	0.688889	0	0.0444444	Wei-Hua Shou,.2010
Kazakh_Xinjiang	41	0	0	0	0.0731707	0	0	0.585366	0	0	0	0	0.0243902	0	0	0	0.097561	0	0	0.0243902	0.0487805	0.0243902	0.121951	Wei-Hua Shou,.2010
Tajike_Xinjiang	31	0	0	0	0	0	0	0.0322581	0	0	0	0	0	0	0	0	0	0	0	0.193548	0.451613	0	0.322581	Wei-Hua Shou,.2010
Russ_Xinjiang	19	0.105263	0.0526316	0.0526316	0.473684	0	0	0.105263	0	0	0	0	0.0526316	0	0	0	0	0	0.0526316	0	0	0	0.105263	Wei-Hua Shou,.2010
Dongxiang_Gansu	35	0.114286	0	0	0	0	0	0.0285714	0	0	0	0	0	0	0	0	0.0571429	0.228571	0	0	0.542857	0	0.0285714	Wei-Hua Shou,.2010
Ozbek_Xinjiang	23	0	0	0	0.0434783	0	0	0	0	0	0	0	0.0434783	0	0	0	0.0869565	0	0	0	0.130435	0	0.695652	Wei-Hua Shou,.2010
Bao’an_Gansu	27	0.0740741	0	0.185185	0.148148	0	0	0	0	0	0	0	0.148148	0	0	0	0.037037	0	0	0.0740741	0.0740741	0.037037	0.222222	Wei-Hua Shou,.2010
Salar_Qinghai	35	0.0857143	0.0285714	0.0285714	0.2	0	0	0	0	0	0	0	0	0	0	0	0.114286	0	0	0	0.4	0.142857	0	Wei-Hua Shou,.2010
Ha_Hainan	74	0	0.2297	0.6487	0.0676	0.0135	0	0	0	0.0405	0	0	0	0	0	0	0	0	0	0	0	0	0	Dongna Li,.2008
Moifau_Hainan	66	0	0.2879	0.6667	0.0455	0	0	0	0	0	0	0	0	0	0	0	0	0	0	0	0	0	0	Dongna Li,.2008
Gei_Hainan	62	0	0.0806	0.9194	0	0	0	0	0	0	0	0	0	0	0	0	0	0	0	0	0	0	0	Dongna Li,.2008
Zwn_Hainan	75	0	0.32	0.64	0.0266	0	0	0	0	0	0	0	0	0	0	0	0	0	0	0	0	0	0.0133	Dongna Li,.2008
Jiamao_Hainan	50	0	0.4	0.46	0.08	0.02	0	0	0	0.02	0	0	0	0	0	0	0	0	0	0	0	0	0.02	Dongna Li,.2008
Cun_Hainan	78	0	0.5769	0.218	0.141	0.0128	0	0	0	0.0513	0	0	0	0	0	0	0	0	0	0	0	0	0	Dongna Li,.2008
Miao_Guizhou	49	0.2449	0.1224	0.1837	0.2449	0.0204	0.0408	0.0816	0	0	0	0	0	0.0204	0	0	0	0	0	0	0	0	0.0408	Xiaoyun Cai,.2011
Miao_Hunan	100	0.09	0.07	0.14	0.31	0.09	0.04	0.14	0	0	0	0	0	0.01	0	0	0	0	0	0	0	0	0.11	Xiaoyun Cai,.2011
Miao_Yunnan	49	0.1224	0.0612	0.3061	0.1837	0.0612	0.1224	0.0612	0	0	0	0	0	0.0612	0	0	0	0	0	0	0	0	0.0204	Xiaoyun Cai,.2011
Daur_Heilongjiang	39	0.025641	0.0512821	0.205128	0.179487	0.0769231	0	0	0	0.282051	0.025641	0	0	0	0	0	0.0769231	0	0	0	0	0	0.0769231	Yali Xue,.2006
Ewenki_Neimeng	26	0	0.0769231	0.0384615	0.0769231	0.153846	0	0.0384615	0	0.269231	0.269231	0	0	0	0	0	0	0	0	0	0	0	0.0769231	Yali Xue,.2006
Hezhe_Heilongjiang	45	0	0	0.0666667	0.288889	0.155556	0	0.0666667	0	0.111111	0.111111	0	0	0	0	0	0.177778	0	0	0	0	0	0.0222222	Yali Xue,.2006
Hui_Ningxia	35	0	0.0857143	0.0285714	0.142857	0.0285714	0	0.114286	0	0.114286	0	0	0	0.114286	0	0	0	0	0	0	0.0571429	0	0.314286	Yali Xue,.2006
Manchu_Liaoning	35	0	0.0285714	0.142857	0.228571	0.142857	0	0	0	0.228571	0.0285714	0	0	0.0285714	0	0	0.142857	0	0	0	0	0	0.0285714	Yali Xue,.2006
Mongolian_Neimeng	45	0	0	0.0222222	0.177778	0.111111	0	0	0	0.377778	0.0888889	0	0	0	0	0	0.133333	0	0	0	0	0	0.0888889	Yali Xue,.2006
Oroqen_Heilongjiang	31	0.0322581	0	0.0645161	0.129032	0.0322581	0.0322581	0	0	0.193548	0.419355	0	0	0	0	0	0.0645161	0	0	0	0	0	0.0322581	Yali Xue,.2006
Uygur_Xinjiang	31	0	0.0322581	0	0.0322581	0.0322581	0	0.0322581	0	0	0	0	0	0	0	0	0.0967742	0	0	0	0.225806	0	0.548387	Yali Xue,.2006
Uygur_Xinjiang	39	0	0	0	0.102564	0.0512821	0	0.025641	0	0	0.0769231	0	0	0.025641	0	0	0.0769231	0	0	0	0.153846	0	0.487179	Yali Xue,.2006
Xibe_Xinjiang	41	0	0.0731707	0.0243902	0.219512	0.0487805	0	0	0	0.219512	0.0487805	0	0	0.0243902	0	0	0.170732	0	0	0	0	0	0.170732	Yali Xue,.2006
Han _Heilongjiang	35	0	0.0285714	0.0857143	0.514286	0.142857	0	0	0	0.142857	0	0	0	0	0	0	0.0571429	0	0	0	0	0	0.0285714	Yali Xue,.2006
Han _Xinjiang	32	0	0.09375	0.125	0.375	0.0625	0.03125	0	0	0.0625	0	0	0	0.03125	0	0	0	0	0	0	0.0625	0	0.15625	Yali Xue,.2006
Korean _Liaoning	25	0	0	0.32	0.24	0.16	0	0	0	0.12	0	0	0	0	0	0	0.04	0	0	0	0	0	0.12	Yali Xue,.2006
Buyi_Yunnan	35	0	0.0285714	0.542857	0.114286	0.0285714	0.171429	0	0	0	0	0	0	0	0	0	0.0571429	0	0	0	0	0	0.0571429	Yali Xue,.2006
Hani_Yunnan	34	0	0	0.5	0.117647	0.0588235	0	0	0	0.176471	0	0	0	0	0	0	0.117647	0	0	0	0	0	0.0294118	Yali Xue,.2006
Li_Hainan	34	0.0588235	0.264706	0.647059	0.0294118	0	0	0	0	0	0	0	0	0	0	0	0	0	0	0	0	0	0	Yali Xue,.2006
Qiang_Sichuan	33	0	0.151515	0.151515	0.272727	0.0909091	0	0	0	0	0	0	0	0.181818	0	0	0	0	0	0	0	0	0.151515	Yali Xue,.2006
She_Fujian	34	0	0.147059	0.0882353	0.264706	0.176471	0.294118	0	0	0.0294118	0	0	0	0	0	0	0	0	0	0	0	0	0	Yali Xue,.2006
Tibetans_Tibet	35	0	0	0	0.0285714	0.371429	0	0	0	0	0	0	0	0.428571	0	0	0.0857143	0	0	0	0.0857143	0	0	Yali Xue,.2006
Yao_Guangxi	35	0	0.0285714	0.4	0	0	0.342857	0.171429	0	0	0	0	0	0.0285714	0	0	0	0	0	0	0	0	0.0285714	Yali Xue,.2006
Yao _Guangdong	35	0	0.0571429	0.0857143	0.171429	0.142857	0.514286	0	0	0.0285714	0	0	0	0	0	0	0	0	0	0	0	0	0	Yali Xue,.2006
Han _Sichuan	34	0	0.147059	0.176471	0.382353	0.147059	0	0	0	0.117647	0	0	0	0	0	0	0.0294118	0	0	0	0	0	0	Yali Xue,.2006
Han _Gansu	30	0.0333333	0.0666667	0.0333333	0.266667	0.1	0	0	0	0.2	0	0	0	0.0666667	0	0	0.0666667	0	0	0	0.0666667	0	0.1	Yali Xue,.2006
Han_Guangdong	35	0	0.2	0.142857	0.342857	0.114286	0.0571429	0	0	0.0857143	0	0	0	0	0	0	0.0285714	0	0	0	0	0	0.0285714	Yali Xue,.2006
Japanese	47	0	0	0.319149	0.0638298	0.170213	0	0	0.0851064	0.0212766	0	0	0	0.276596	0	0	0.0425532	0	0	0	0	0	0.0212766	Yali Xue,.2006
Korea	43	0	0	0.302326	0.27907	0.116279	0	0	0	0.162791	0	0	0	0.0232558	0	0	0.0232558	0	0	0	0	0	0.0930233	Yali Xue,.2006
Outer Mongolian	65	0	0	0.0153846	0.0615385	0.0461538	0	0	0	0.338462	0.2	0	0	0.0153846	0	0	0.107692	0	0	0	0.0923077	0	0.123077	Yali Xue,.2006
Pinghua_Guangxi	101	0.1386	0	0.4654	0.1188	0.1485	0.0297	0.0099	0	0	0	0	0	0.0594	0	0	0	0	0	0	0	0	0.0297	Rui-Jing Gan,.2008
Mulam_Guangxi	11	0.1818	0	0.0909	0.5454	0	0.0909	0	0	0	0	0	0	0	0	0	0	0	0	0	0	0	0.0909	Rui-Jing Gan,.2008
Kam_Guangxi	28	0.0357	0	0.5	0.1071	0.0714	0	0.2143	0	0	0	0	0	0	0	0	0	0	0	0	0	0	0.0714	Rui-Jing Gan,.2008
Lake_Guangxi	23	0	0	0.087	0.261	0	0.0435	0.0435	0	0	0	0	0	0.5217	0	0	0	0	0	0	0	0	0.0435	Rui-Jing Gan,.2008
Zhuang_Guangxi	21	0.0476	0	0.4762	0.1429	0.0925	0	0	0	0	0	0	0	0.0892	0	0	0	0	0	0	0	0	0.1429	Rui-Jing Gan,.2008
Mien__Guangxi	11	0	0	0.3636	0.2727	0	0.0909	0	0	0	0	0	0	0.0909	0	0	0	0	0	0	0	0	0.1818	Rui-Jing Gan,.2008
Korea	706	0	0.0311	0.3343	0.2889	0.1274	0.0042	0.1289	0	0	0	0	0	0.0255	0	0	0.0382	0.0184	0	0.0014	0	0	0.0014	Myung Jin Park,.2012
Khalkh_Outer Mongolian	85	0	0	0	0.188235	0	0	0.411765	0	0	0.152941	0	0.0352941	0	0	0	0.0470588	0	0	0	0.0352941	0	0.1294	Toru Katoh,.2005
Uriankhai_Outer Mongolian	60	0	0	0.05	0.0666667	0	0	0.25	0	0	0.333333	0	0.0166667	0	0	0	0.0833333	0	0	0	0.0666667	0	0.1333	Toru Katoh,.2005
Zakhchin_Outer Mongolian	60	0.0833333	0	0.0333333	0.0833333	0	0	0.166667	0	0	0.3	0	0.0333333	0	0	0	0.0333333	0	0	0	0.133333	0	0.1333	Toru Katoh,.2005
Khoton_Outer Mongolian	40	0	0	0	0.025	0	0	0	0	0	0.1	0	0	0	0	0	0	0	0	0	0.825	0	0.05	Toru Katoh,.2005
Korea	85	0.0352941	0.0235294	0.329412	0.341176	0	0	0.164706	0	0	0	0	0.0352941	0	0	0	0.0235294	0	0	0	0	0	0.0471	Toru Katoh,.2005
Japanese	117	0.00854701	0.025641	0.358974	0.162393	0	0	0.0512821	0	0	0	0	0.376068	0	0	0	0	0	0	0	0	0	0.0171	Toru Katoh,.2005
Han_Beijing	114	0	0.0701754	0.0438596	0.429825	0.184211	0	0	0	0	0.0263158	0.0789474	0	0.0263158	0	0	0.0789474	0.0263158	0	0.00877193	0.0175439	0	0.008772	Min Lang,.2019
Han_Fujian	124	0	0.177966	0.118644	0.330508	0.254237	0	0	0	0.0169492	0	0.0169492	0	0.00847458	0.00847458	0	0.0677966	0	0	0	0	0	0	Min Lang,.2019
Han_Guangdong	117	0	0.151786	0.169643	0.419643	0.1875	0	0	0	0.0178571	0	0.0267857	0	0	0	0	0.0267857	0	0	0	0	0	0	Min Lang,.2019
Han_Guangxi	113	0	0.115385	0.403846	0.221154	0.125	0	0.0192308	0	0.0288462	0	0.0288462	0	0.0384615	0	0	0.0192308	0	0	0	0	0	0	Min Lang,.2019
Han_Hainan	200	0	0.123077	0.220513	0.338462	0.133333	0	0	0	0.0307692	0.0102564	0.0512821	0	0	0	0	0.0410256	0.025641	0	0	0	0	0.025641	Min Lang,.2019
Han_Heilongjiang	94	0	0.11236	0.0786517	0.41573	0.157303	0	0	0	0	0.011236	0.101124	0	0.011236	0	0	0.0786517	0	0	0	0.0224719	0.011236	0	Min Lang,.2019
Han_Henan	199	0	0.0483871	0.0913978	0.408602	0.123656	0	0	0	0	0	0.155914	0	0.0107527	0	0	0.0698925	0.0645161	0	0	0.016129	0	0.0107527	Min Lang,.2019
Han_Hunan	106	0	0.255102	0.112245	0.428571	0.122449	0	0	0	0	0	0.0408163	0	0.0102041	0	0	0.0102041	0.0204082	0	0	0	0	0	Min Lang,.2019
Han_Jiangxi	110	0	0.314815	0.0925926	0.333333	0.166667	0	0	0	0	0	0.037037	0	0	0	0	0	0.0277778	0	0	0.00925926	0	0.0185185	Min Lang,.2019
Han_Shandong	96	0	0.0352941	0.0470588	0.494118	0.188235	0	0	0	0	0	0.105882	0	0	0	0	0.0823529	0.0235294	0	0	0.0235294	0	0	Min Lang,.2019
Han_Shanxi	99	0	0.0315789	0.0315789	0.410526	0.252632	0	0	0	0	0	0.115789	0	0	0	0	0.0631579	0.0631579	0	0	0.0105263	0	0.0210526	Min Lang,.2019
Han_Zhejiang	97	0	0.265957	0.106383	0.37234	0.12766	0	0	0	0	0	0.0425532	0	0.0212766	0	0	0.0638298	0	0	0	0	0	0	Min Lang,.2019
Hui_Gansu	167	0	0.0479452	0.109589	0.19863	0.0547945	0	0.00684932	0	0	0.0273973	0.0342466	0	0.0410959	0.0342466	0	0.0547945	0.00684932	0	0.0479452	0.136986	0.0205479	0.178082	Mingkun Xie,.2019
Hui_Henan	67	0	0.0606061	0.0454545	0.212121	0.151515	0	0	0	0	0.0151515	0.0909091	0	0	0	0	0.106061	0.0454545	0	0.0151515	0.106061	0	0.151515	Mingkun Xie,.2019
Hui_Ningxia	85	0	0.0361446	0.0481928	0.253012	0.108434	0	0.0120482	0	0	0	0.060241	0	0.0120482	0.0240964	0	0.0722892	0.0481928	0	0	0.0963855	0	0.228916	Mingkun Xie,.2019
Hui_Qinghai	69	0	0.0634921	0.0634921	0.222222	0.126984	0	0	0	0	0.031746	0.0793651	0	0	0	0	0.031746	0	0	0	0.15873	0.015873	0.206349	Mingkun Xie,.2019
Hui_Shaanxi	84	0	0.0526316	0.118421	0.315789	0.0789474	0	0	0	0	0	0.0263158	0	0	0	0	0.0263158	0.0394737	0	0	0.131579	0	0.210526	Mingkun Xie,.2019
Hui_Shandong	48	0	0.102564	0.128205	0.487179	0.102564	0	0	0	0	0	0.128205	0	0	0	0	0.0512821	0	0	0	0	0	0	Mingkun Xie,.2019
Hui_Sichuan	38	0	0.135135	0.108108	0.405405	0.0810811	0	0	0	0	0	0.0540541	0	0	0	0	0.0540541	0.027027	0	0	0.027027	0	0.108108	Mingkun Xie,.2019
Hui_Xinjiang	49	0	0.0930233	0.0465116	0.162791	0.0930233	0	0	0	0	0.0697674	0.0697674	0	0.0697674	0.0232558	0	0.0930233	0	0	0.0232558	0.0930233	0	0.162791	Mingkun Xie,.2019
Hui_Yunnan	43	0	0.025641	0.0512821	0.128205	0.0512821	0	0	0	0	0.025641	0.0512821	0	0	0	0	0.0512821	0.025641	0	0.0512821	0.025641	0	0.512821	Mingkun Xie,.2019
Li_Hainan	102	0	0.272727	0.59596	0.10101	0.010101	0	0	0	0	0	0.020202	0	0	0	0	0	0	0	0	0	0	0	Mengyuan Song,.2018
Mongolian_Neimeng	226	0	0.00884956	0.0575221	0.283186	0.0884956	0	0	0	0	0.199115	0.0884956	0	0.0221239	0.0309735	0	0.0840708	0.0265487	0	0.0132743	0.0265487	0.0353982	0.0353982	Mengge Wang,.2021
Mongolian_Neimeng	240	0	0.0044843	0.0672646	0.210762	0.044843	0	0	0	0	0.269058	0.125561	0	0.0044843	0.0313901	0	0.165919	0.0134529	0	0.0179372	0.0134529	0	0.0313901	Mengge Wang,.2021
Mongolian_Neimeng	213	0	0.005	0.05	0.245	0.07	0	0.005	0	0	0.165	0.115	0	0.01	0.03	0	0.105	0.04	0	0.01	0.07	0.02	0.06	Mengge Wang,.2021
Yi_Sichuang_Meigu	222	0	0.121622	0.130631	0.225225	0.117117	0	0.0135135	0	0	0	0.0405405	0	0.252252	0.00900901	0	0.0585586	0	0	0	0	0	0.031532	Fei Wang,.2021
Yi_Sichuang_Zhaojue	205	0	0.0731707	0.0682927	0.146341	0.282927	0	0.0097561	0	0	0	0.0097561	0	0.214634	0.0097561	0	0.097561	0	0	0	0	0	0.0878049	Fei Wang,.2021
Zhuang_Guangxi	201	0	0.104478	0.373134	0.258706	0.124378	0	0.0348259	0	0	0	0	0.039801	0.00995025	0.00497512	0	0.0447761	0.00497512	0	0	0	0	0	Fei Wang,.2021
Tibetan_Tibet	2354	0.0004	0.0013	0.0017	0.0068	0.3245	0	0.0174	0	0	0.0026	0	0.0008	0.1533	0.3891	0	0.0565	0.0123	0	0.0008	0.017	0.0025	0.0127	Xuebin Qi,.2013
	Due to the different resolution of Y-Chromosome haplogroups from previous literatures, we choose 19 special haplogroups for classification
	If the haplogroups from previous literatures were not assigned to these 19 haplogroups, they will be assigned to the upstream haplogroups in this review
	Reference
	Bo Wen et al,.2004	Genetic evidence supports demic diffusion of Han culture
	Atsushi Tajima,.2004	Genetic origins of the Ainu inferred from combined DNA analyses of maternal and paternal lineages
	Michael F. Hammer,.2006	Dual origins of the Japanese: common ground for hunter-gatherer and farmer Y chromosomes
	Wook Kim,.2007	Lack of Association between Y-Chromosomal Haplogroups and Prostate Cancer in the Korean Population
	Yi-Wen Lin,.2007	Partial Duplication at AZFc on the Y Chromosome Is a Risk Factor for Impaired Spermatogenesis in Han Chinese in Taiwan
	Hui Li,.2007	Paternal genetic affinity between western Austronesians and Daic populations
	Ruixia Zhou,.2007	Testing the hypothesis of an ancient Roman soldier origin of the Liqian people in northwest China: a Y-chromosome perspective
	Dongna Li,.2007	Genetic origin of Kadai-speaking Gelong people on Hainan island viewed from Y chromosomes
	Wei-Hua Shou,.2010	Y-chromosome distributions among populations in Northwest China identify significant contribution from Central Asian pastoralists and lesser influence of western Eurasians
	Dongna Li,.2008	Paternal Genetic Structure of Hainan Aborigines Isolated at the Entrance to East Asia
	Xiaoyun Cai,.2011	Human Migration through Bottlenecks from Southeast Asia into East Asia during Last Glacial Maximum Revealed by Y Chromosomes
	Yali Xue,.2006	Male Demography in East Asia: A North–South Contrast in Human Population Expansion Times
	Rui-Jing Gan,.2008	Pinghua population as an exception of Han Chinese’s coherent genetic structure
	Myung Jin Park,.2012	Understanding the Y chromosome variation in Korea—relevance of combined haplogroup and haplotype analyses
	Toru Katoh,.2005	Genetic features of Mongolian ethnic groups revealed by Y-chromosomal analysis
	Min Lang,.2019	Forensic characteristics and genetic analysis of both 27 Y-STRs and 143 Y_x0002_SNPs in Eastern Han Chinese population
	Mingkun Xie,.2019	Genetic substructure and forensic characteristics of Chinese Hui populations using 157 Y-SNPs and 27 Y-STRs
	Mengyuan Song,.2018	Forensic characteristics and phylogenetic analysis of both Y-STR and Y-SNP in the Li and Han ethnic groups from Hainan Island of China
	Fei Wang,.2021	Genetic reconstruction and phylogenetic analysis by 193 Y-SNPs and 27 Y-STRs in a Chinese Yi ethnic group
	Mengge Wang,.2021	Genetic insights into the paternal admixture history of Chinese Mongolians via high-resolution customized Y-SNP SNaPshot panels
	Fei Wang,.2022	Genetic structure and paternal admixture of the modern Chinese Zhuang population based on 37 Y-STRs and 233 Y-SNPs
	Xuebin Qi,.2013	Genetic Evidence of Paleolithic Colonization and Neolithic Expansion of Modern Humans on the Tibetan Plateau

## Sheet: Table_S2
Table S2. The Y-Chromosme haplogroup of ancient DNA in different site from previous literatures
MasterID	Site_Full_Name	BP	Latitude	Longitude	Y-Haplo	Sequencing technology	Reference
NE45	Amur River Basin	9241	45.71	126.88	P	NGS	Xiaowei Mao,.2021
NE34	Amur River Basin	14521	45.98	125.58	C	NGS	Xiaowei Mao,.2021
NE5	Amur River Basin	14174	45.95	125.83	C	NGS	Xiaowei Mao,.2021
NE56	Amur River Basin	19427	46	126.15	C2	NGS	Xiaowei Mao,.2021
NE3	Amur River Basin	10628	45.85	126	C	NGS	Xiaowei Mao,.2021
NE4	Amur River Basin	10557	45.93	125.85	C	NGS	Xiaowei Mao,.2021
NE8	Amur River Basin	11263	46.01	125.82	DE	NGS	Xiaowei Mao,.2021
NE19	Amur River Basin	7039	45.96	125.75	C	NGS	Xiaowei Mao,.2021
NE2	Amur River Basin	6321	45.85	125.82	C	NGS	Xiaowei Mao,.2021
NE22	Amur River Basin	6838	46.15	126.23	C	NGS	Xiaowei Mao,.2021
NE39	Amur River Basin	8196	45.91	125.9	C	NGS	Xiaowei Mao,.2021
ZLNR-1	Zhalainuoer_Mogushan	1786	46.8613	119.655	C2b1a1b1	NGS	Chao Ning,.2020
MGS-M6	Mogushan_Xianbei	1800	46.8613	119.655	C2b1a1b1	NGS	Chao Ning,.2020
MGS-M7R	Mogushan_Xianbei	1800	46.8613	119.655	C2b1a1b1b	NGS	Chao Ning,.2020
MGS-M7L	Mogushan_Xianbei	1800	46.8613	119.655	C2b1a1b1	NGS	Chao Ning,.2020
MZGM10-1	Miaozigou	5250	40.7575	113.354	C2e2	NGS	Chao Ning,.2020
MZGM16	Miaozigou	5250	40.7575	113.354	C2e2	NGS	Chao Ning,.2020
SM-M27	Shimao_Shengedaliang	4050	38.5665	110.31	C2e1b2	NGS	Chao Ning,.2020
SM-M6	Shimao_Shengedaliang	4589	38.5665	110.31	O2a2b1a1a1a2a	NGS	Chao Ning,.2020
DCZ-M21II	Dacaozi	1763	36.531	101.962	O2a2b1a1a1a2a	NGS	Chao Ning,.2020
JCKM1-1	JinChanKou_Qijia	4296	36.9196	102.532	O2a2b1a1a	NGS	Chao Ning,.2020
LJM3	Lajia_Qijia	4479	36.5089	101.796	O2a2b1a1a	NGS	Chao Ning,.2020
LJM5	Lajia_Qijia	3900	36.5089	101.796	O2a2b1a1a	NGS	Chao Ning,.2020
LJM14	Lajia_Qijia	3900	36.5089	101.796	O2a2b1a2a1a3b2b1	NGS	Chao Ning,.2020
91KLM2	LongTouShan_Upper XiaJiaDian	2650	42.5043	125.415	C2b1a1b1	NGS	Chao Ning,.2020
EDM124	ErDaoJingZi_Lower XiaJiaDian	3544	42.0996	118.948	O2a1c	NGS	Chao Ning,.2020
BLSM41	BanLaShan_HongShan	5250	41.4147	120.274	O2a	NGS	Chao Ning,.2020
JXNTM2	Jiaozuoniecun	3250	35.1708	113.155	O2a2b1a2a1a3b2b	NGS	Chao Ning,.2020
LGM41	LuoHeGuXiang	2100	33.872	113.919	O2a2b1a1a	NGS	Chao Ning,.2020
HJTM107	HaoJiaTai_LongShan	3993	33.5922	114.022	C2e2	NGS	Chao Ning,.2020
HJTM109	HaoJiaTai_LongShan	3908	33.5922	114.022	O2a2b1a1	NGS	Chao Ning,.2020
WD-WT1H16	WaDian_LongShan	4536	34.1784	113.372	O2a2b1a2a1c	NGS	Chao Ning,.2020
WGM94	WangGou_YangShao	5250	34.8192	113.396	O1b1a2	NGS	Chao Ning,.2020
XW-M1R18	XiaoWu_YangShao	6927	34.5646	110.978	Q1a1a1	NGS	Chao Ning,.2020
C2034	Ayituohan	4574-4422	47.97	86.27	Q2a	NGS	Vikas Kumar,.2022
C1701	Tuoganbai	4200	48.06	86.42	R1b1a1b1a1a2b1	NGS	Vikas Kumar,.2022
C1704	Tuoganbai	4200	48.06	86.42	R1b1a1b1b	NGS	Vikas Kumar,.2022
C1700	Tuoganbai	4200	48.06	86.42	R1b1a1b1b	NGS	Vikas Kumar,.2022
C1702	Tuoganbai	4200	48.06	86.42	Q1b1~	NGS	Vikas Kumar,.2022
C794	Habahe	4574-4422	48.06	86.42	Q2a	NGS	Vikas Kumar,.2022
C1707	Bolati	4814-4450	47.7	86.87	R1b1a1b1b	NGS	Vikas Kumar,.2022
C1705	Kalatasi	2318-2123	47.7	86.87	C2a1a3	NGS	Vikas Kumar,.2022
C1706	Kalatasi	2318-2123	47.7	86.87	C2a1a3	NGS	Vikas Kumar,.2022
C2037	Chaganguole (Chagangole)	4521-3927	46.48	90.75	R1b1a1b1b	NGS	Vikas Kumar,.2022
C2036	Chaganguole	4521-3927	46.48	90.75	Q2	NGS	Vikas Kumar,.2022
C2043	Chaganguole	4521-3927	46.48	90.75	C2	NGS	Vikas Kumar,.2022
C2046	Chaganguole	4148-3927	46.48	90.75	R1b1a1b1b	NGS	Vikas Kumar,.2022
C2047	Chaganguole	4284-4090	46.48	90.75	R1a~	NGS	Vikas Kumar,.2022
C2048	Chaganguole	4352-4096	46.48	90.75	R1b1a1b1b	NGS	Vikas Kumar,.2022
C3343	Songshugou	5043-4861	47.44	85.87	C2a1a1	NGS	Vikas Kumar,.2022
C3352	Songshugou	2722-2426	47.44	85.87	R1a~	NGS	Vikas Kumar,.2022
C1711	Dongtalede	2705-2370	48.08	86.36	R1a1a1~	NGS	Vikas Kumar,.2022
C1712	Dongtalede	1058-957	48.08	86.36	R1b1a1	NGS	Vikas Kumar,.2022
C1710	Dongtalede	2705-2370	48.08	86.36	R1b1a1	NGS	Vikas Kumar,.2022
C1713	Dongtalede	2705-2370	48.08	86.36	R1a1a~	NGS	Vikas Kumar,.2022
C4268	Abusanteer	2739-2152	43.807	80.81	Q1b1~	NGS	Vikas Kumar,.2022
C4272	Abusanteer	2739-2152	43.807	80.81	Q2a1c1	NGS	Vikas Kumar,.2022
C4273	Abusanteer	2739-2152	43.807	80.81	L1a2	NGS	Vikas Kumar,.2022
C4140	Abusanteer	1865-1709	43.807	80.81	Q1a2a	NGS	Vikas Kumar,.2022
C4131	Abusanteer	2739-2494	43.807	80.81	R1a~	NGS	Vikas Kumar,.2022
C4255	Eminhuojierte	2678-2356	46.39	83.83	R1a1~	NGS	Vikas Kumar,.2022
C1653	Junmachanyilian	642-515	43.22	81.84	J2a1a~	NGS	Vikas Kumar,.2022
C1654	Junmachanyilian	781-685	43.22	81.84	L1a1b	NGS	Vikas Kumar,.2022
C1656	Junmachanyilian	649-545	43.22	81.84	J2	NGS	Vikas Kumar,.2022
C1650	Junmachanyilian	2490-2350	43.22	81.84	N~	NGS	Vikas Kumar,.2022
C1668	Kuokesuxi	2300-2008	43.22	81.84	N~	NGS	Vikas Kumar,.2022
C1672	Kuokesuxi	2346-2148	43.08	81.52	R1a1~	NGS	Vikas Kumar,.2022
C1673	Kuokesuxi	2311-2147	43.08	81.52	R1a1~	NGS	Vikas Kumar,.2022
C1664	Kuokesuxi	2094-1974	43.08	81.52	N~	NGS	Vikas Kumar,.2022
C3312	Caishichang	2286-1973	43.8	82.51	E1b1b1~	NGS	Vikas Kumar,.2022
C3315	Caishichang	2102-1973	43.8	82.51	J2b~	NGS	Vikas Kumar,.2022
C3319	Caishichang	-	43.8	82.51	Q1b1~	NGS	Vikas Kumar,.2022
C3320	Caishichang	2345-2159	43.8	82.51	J2a1a1b3	NGS	Vikas Kumar,.2022
C3313	Caishichang	2345-2159	43.8	82.51	Q1b	NGS	Vikas Kumar,.2022
C791	Dongmaili	2693-2336	43.6	82.46	R1a~	NGS	Vikas Kumar,.2022
C792	Dongmaili	2693-2336	43.6	82.46	R1a1a~	NGS	Vikas Kumar,.2022
C790	Dongmaili	2693-2336	43.6	82.46	R1a1~	NGS	Vikas Kumar,.2022
C3339	G218	4963-4839	43.8	82.51	R1b1a1b	NGS	Vikas Kumar,.2022
C3340	G218	4963-4526	43.8	82.51	R1b1a1b1b	NGS	Vikas Kumar,.2022
C3341	G218	4815-4526	43.8	82.51	R1b1a1b1a1	NGS	Vikas Kumar,.2022
C3324	G218	2336-2153	43.8	82.51	R1a1~	NGS	Vikas Kumar,.2022
C3325	G218	2111-1942	43.8	82.51	Q1b	NGS	Vikas Kumar,.2022
C3331	G218	2336-1942	43.8	82.51	Q1b	NGS	Vikas Kumar,.2022
C3333	G218	2311-2124	43.8	82.51	R1a~	NGS	Vikas Kumar,.2022
C3326	G218	669-555	43.8	82.51	R1a1~	NGS	Vikas Kumar,.2022
C3316	Guanjingtai	2111-1942	43.8	82.51	R1a1~	NGS	Vikas Kumar,.2022
C1368	Jirentaigoukou	2351-2161	43.79	82.64	R1a1a~	NGS	Vikas Kumar,.2022
C1362	Jirentaigoukou	2351-2161	43.79	82.64	R1a1a1~	NGS	Vikas Kumar,.2022
C1364	Jirentaigoukou	2306-2056	43.79	82.64	R1a1a1~	NGS	Vikas Kumar,.2022
C1366	Jirentaigoukou	2306-2056	43.79	82.64	R1a~	NGS	Vikas Kumar,.2022
C627	Tangbalesayi	2318-2002	43.6	82.62	R1a1~	NGS	Vikas Kumar,.2022
C4263	Tangbalesayi	2318-2002	43.6	82.62	R1b1a1b1b	NGS	Vikas Kumar,.2022
C4257	Tangbalesayi	2318-2002	43.6	82.62	R1a1a1~	NGS	Vikas Kumar,.2022
C1714	Tangbalesayi	3571-3460	43.6	82.62	R1a1~	NGS	Vikas Kumar,.2022
C785	Tangbalesayi	2318-2002	43.6	82.62	R1b1a1b1b	NGS	Vikas Kumar,.2022
C787	Tangbalesayi	2318-2123	43.6	82.62	R1b1a1b1	NGS	Vikas Kumar,.2022
C628	Tangbalesayi	2305-2064	43.6	82.62	I2a1b1~	NGS	Vikas Kumar,.2022
C783	Tangbalesayi	959-919	43.6	82.62	R1a1~	NGS	Vikas Kumar,.2022
C4279	Wulanbuluke	2335-2147	43.83	82.8	R1a1~	NGS	Vikas Kumar,.2022
C1639	Wutulan	3570-3412	43.83	82.72	Q1b1	NGS	Vikas Kumar,.2022
C4282	Wutulan	3451-3374	43.83	82.72	R1a1~	NGS	Vikas Kumar,.2022
C1647	Wutulan	2353-2007	43.83	82.72	R1a1~	NGS	Vikas Kumar,.2022
C1649	Wutulan	2353-2007	43.83	82.72	Q2a1c1	NGS	Vikas Kumar,.2022
C1637	Wutulan	2299-2007	43.83	82.72	N~	NGS	Vikas Kumar,.2022
C1633	Wutulan	2318-2123	43.83	82.72	N~	NGS	Vikas Kumar,.2022
C4283	Wutulan	2302-2059	43.83	82.72	Q1b1~	NGS	Vikas Kumar,.2022
C847	Wuzan	2693-2349	43.22	81.84	R1a1~	NGS	Vikas Kumar,.2022
C851	Wuzan	2693-2336	43.22	81.84	R1a~	NGS	Vikas Kumar,.2022
C3365	Sahaxibei	2704-2362	43.54	83.28	R1b1a1b1a1a1c2b2b1a2	NGS	Vikas Kumar,.2022
C3359	Zeketai	2116-1939	43.54	83.28	R1a~	NGS	Vikas Kumar,.2022
C3361	Zeketai	2116-1939	43.54	83.28	R1a1~	NGS	Vikas Kumar,.2022
C3354	Tielieketesai	2341-2158	43.43	83.26	J2a1a1b3	NGS	Vikas Kumar,.2022
C3356	Tielieketesai	2099-2009	43.43	83.26	R1a1a1~	NGS	Vikas Kumar,.2022
C3363	Axile	2347-2159	43.54	83.28	R1a1a~	NGS	Vikas Kumar,.2022
C1660	Ayousaigoukou	2704-2362	43.54	83.27	R1a1a~	NGS	Vikas Kumar,.2022
C1658	Ayousaigoukou	2342-2154	43.54	83.27	J1	NGS	Vikas Kumar,.2022
C1659	Ayousaigoukou	2342-2154	43.54	83.27	J1	NGS	Vikas Kumar,.2022
C1661	Ayousaigoukou	515-481	43.54	83.27	R1a~	NGS	Vikas Kumar,.2022
C1679	Simutasi	2343-2156	42.45	81.5	R1a1~	NGS	Vikas Kumar,.2022
C1678	Simutasi	2343-2156	42.45	81.5	R1a1a1~	NGS	Vikas Kumar,.2022
C1677	Simutasi	957-793	42.45	81.5	G2a	NGS	Vikas Kumar,.2022
C3617	Baiyanghe	2337-2150	43.76	89.26	O2a2b1a1a1	NGS	Vikas Kumar,.2022
C795	Xikakandasayi	1696-1544	41.76	86.15	C2a1a1a2	NGS	Vikas Kumar,.2022
C830	Zhagunluke	2491-1889	38.27	85.33	R1b2b	NGS	Vikas Kumar,.2022
C833	Zhagunluke	2292-2004	38.27	85.33	R1b2b	NGS	Vikas Kumar,.2022
C837	Zhagunluke	2465-2342	38.27	85.33	R1b1a	NGS	Vikas Kumar,.2022
C3652	Zhagunluke	2000-1889	38.27	85.33	R1b2b	NGS	Vikas Kumar,.2022
C836	Zhagunluke	2491-1889	38.27	85.33	R1b2b1	NGS	Vikas Kumar,.2022
C3666	Zhagunluke	2111-1942	38.27	85.33	R1b2	NGS	Vikas Kumar,.2022
C814	Zhagunluke	2491-1889	38.27	85.33	R1b1a1b1a1a1c2b2b1a2	NGS	Vikas Kumar,.2022
C3671	Zhagunluke	2491-1889	38.27	85.33	R1b2b	NGS	Vikas Kumar,.2022
C818	Zhagunluke	2491-1889	38.27	85.33	R1b2b	NGS	Vikas Kumar,.2022
C840	Zhagunluke	2491-1889	38.27	85.33	R1	NGS	Vikas Kumar,.2022
C3654	Zhagunluke	2491-1889	38.27	85.33	O1a	NGS	Vikas Kumar,.2022
C2031	Xianshuiquangucheng	1880-1742	41.34	86.26	R1a1a~	NGS	Vikas Kumar,.2022
C2032	Xianshuiquangucheng	1880-1742	41.34	86.26	R1b	NGS	Vikas Kumar,.2022
C1192	Jierzankale(Jirzankal)	2683-2347	37.77	75.22	Q1b	NGS	Vikas Kumar,.2022
C1194	Jierzankale	2683-2347	37.77	75.22	R1a1~	NGS	Vikas Kumar,.2022
C1206	Jierzankale	-	37.77	75.22	Q1b1~	NGS	Vikas Kumar,.2022
C1212	Jierzankale	2683-2347	37.77	75.22	N~	NGS	Vikas Kumar,.2022
C1221	Jierzankale	2683-2347	37.77	75.22	Q1b1~	NGS	Vikas Kumar,.2022
C1222	Jierzankale	2683-2347	37.77	75.22	Q1b1~	NGS	Vikas Kumar,.2022
C1229	Jierzankale	2683-2347	37.77	75.22	Q1b1~	NGS	Vikas Kumar,.2022
C1220	Jierzankale	2683-2347	37.77	75.22	Q1b1~	NGS	Vikas Kumar,.2022
C1235	Liushui	2775-2728	36.46	81.95	Q1b1a3	NGS	Vikas Kumar,.2022
C1246	Liushui	2843-2745	36.46	81.95	Q1b	NGS	Vikas Kumar,.2022
C1258	Liushui	2992-2798	36.46	81.95	Q1	NGS	Vikas Kumar,.2022
C1259	Liushui	2715-2439	36.46	81.95	N	NGS	Vikas Kumar,.2022
C387	Hetian	1727-1575	36.97	79.94	O2a2b1a1a1	NGS	Vikas Kumar,.2022
C388	Hetian	1727-1575	36.97	79.94	R1a1a1~	NGS	Vikas Kumar,.2022
C390	Hetian	1727-1575	36.97	79.94	O2a2b1a1a1	NGS	Vikas Kumar,.2022
C392	Hetian	1727-1575	36.97	79.94	R1a1~	NGS	Vikas Kumar,.2022
C391	Hetian	-	36.97	79.94	O2a2b1a1a1	NGS	Vikas Kumar,.2022
C401	Hetian	1727-1575	36.97	79.94	IJK	NGS	Vikas Kumar,.2022
C402	Hetian	1727-1575	36.97	79.94	O2a2	NGS	Vikas Kumar,.2022
C3642	Shanpula	1866-1711	37.07	80.19	R1b1a1b1a1	NGS	Vikas Kumar,.2022
C3624	Shanpula	1866-1711	37.07	80.19	O2a1b2	NGS	Vikas Kumar,.2022
C3625	Shanpula	1866-1711	37.07	80.19	Q1b1a~	NGS	Vikas Kumar,.2022
AYIM22BY	Ayituohan_Afanasievo	4546	48.2856	86.2708	Q1b1	NGS	Fan Zhang,.2021
G218M5-2	Nileke_Afanasievo	4775	43.8993	83.5383	R1b1a1a2a2	NGS	Fan Zhang,.2021
G218M5-3N	Nileke_Afanasievo	4849	43.8993	83.5383	Q1b1	NGS	Fan Zhang,.2021
11KBM1	Beifang_Xiaohe	3693	38.359	81.7148	R1 (xR1a, xR1b1a)	NGS	Fan Zhang,.2021
L5209	Xiaohe	3900	40.3364	88.6725	R1b1c	NGS	Fan Zhang,.2021
L5213	Xiaohe	3900	40.3364	88.6725	R1b1c	NGS	Fan Zhang,.2021
#1	Tianshanbeilu	3900–2300	44.017	89.5917	N-M231	Sanger sequencing	Shizhu Gao,.2014
#17	Tianshanbeilu	3900–2300	44.017	89.5917	N-M231	Sanger sequencing	Shizhu Gao,.2014
#19	Tianshanbeilu	3900–2300	44.017	89.5917	N-M231	Sanger sequencing	Shizhu Gao,.2014
#25	Tianshanbeilu	3900–2300	44.017	89.5917	N-M231	Sanger sequencing	Shizhu Gao,.2014
#28	Tianshanbeilu	3900–2300	44.017	89.5917	N-M231	Sanger sequencing	Shizhu Gao,.2014
#29	Tianshanbeilu	3900–2300	44.017	89.5917	C-M130	Sanger sequencing	Shizhu Gao,.2014
JH3	Hengbei	3000	35.4833	111.45	O2a-M324	Sanger sequencing	Yongbin Zhao,. 2014
JH7	Hengbei	3000	35.4833	111.45	O2a-M324	Sanger sequencing	Yongbin Zhao,. 2014
JH19	Hengbei	3000	35.4833	111.45	O2a-M324	Sanger sequencing	Yongbin Zhao,. 2014
JH26	Hengbei	3000	35.4833	111.45	O2a-M324	Sanger sequencing	Yongbin Zhao,. 2014
JH5	Hengbei	3000	35.4833	111.45	O2a2-P201	Sanger sequencing	Yongbin Zhao,. 2014
JH29	Hengbei	3000	35.4833	111.45	O2a2-P201	Sanger sequencing	Yongbin Zhao,. 2014
JH34	Hengbei	3000	35.4833	111.45	O2a2-P201	Sanger sequencing	Yongbin Zhao,. 2014
JH35	Hengbei	3000	35.4833	111.45	O2a2-P201	Sanger sequencing	Yongbin Zhao,. 2014
JH88	Hengbei	3000	35.4833	111.45	O2a2-P201	Sanger sequencing	Yongbin Zhao,. 2014
JH18	Hengbei	3000	35.4833	111.45	N-M231	Sanger sequencing	Yongbin Zhao,. 2014
JH21	Hengbei	3000	35.4833	111.45	O1b1a1a-M95	Sanger sequencing	Yongbin Zhao,. 2014
JH22	Hengbei	3000	35.4833	111.45	O1b1a1a-M95	Sanger sequencing	Yongbin Zhao,. 2014
JH25	Hengbei	3000	35.4833	111.45	Q1a1a1-M120	Sanger sequencing	Yongbin Zhao,. 2014
JH30	Hengbei	3000	35.4833	111.45	Q1a1a1-M120	Sanger sequencing	Yongbin Zhao,. 2014
JH31	Hengbei	3000	35.4833	111.45	Q1a1a1-M120	Sanger sequencing	Yongbin Zhao,. 2014
JH40	Hengbei	3000	35.4833	111.45	Q1a1a1-M120	Sanger sequencing	Yongbin Zhao,. 2014
JH62	Hengbei	3000	35.4833	111.45	Q1a1a1-M120	Sanger sequencing	Yongbin Zhao,. 2014
JH69	Hengbei	3000	35.4833	111.45	Q1a1a1-M120	Sanger sequencing	Yongbin Zhao,. 2014
JH72	Hengbei	3000	35.4833	111.45	Q1a1a1-M120	Sanger sequencing	Yongbin Zhao,. 2014
JH75	Hengbei	3000	35.4833	111.45	Q1a1a1-M120	Sanger sequencing	Yongbin Zhao,. 2014
JH81	Hengbei	3000	35.4833	111.45	Q1a1a1-M120	Sanger sequencing	Yongbin Zhao,. 2014
JH85	Hengbei	3000	35.4833	111.45	Q1a1a1-M120	Sanger sequencing	Yongbin Zhao,. 2014
JH86	Hengbei	3000	35.4833	111.45	Q1a1a1-M120	Sanger sequencing	Yongbin Zhao,. 2014
JH39	Hengbei	3000	35.4833	111.45	O-M175	Sanger sequencing	Yongbin Zhao,. 2014
JH41	Hengbei	3000	35.4833	111.45	O-M175	Sanger sequencing	Yongbin Zhao,. 2014
JH65	Hengbei	3000	35.4833	111.45	O-M175	Sanger sequencing	Yongbin Zhao,. 2014
JH87	Hengbei	3000	35.4833	111.45	O-M175	Sanger sequencing	Yongbin Zhao,. 2014
#1	Maqiao_Liangzhu	3900-3200	31.0353	121.383	O1-M119	Sanger sequencing	Hui Li et al.2007
#2	Maqiao_Liangzhu	3900-3200	31.0353	121.383	O1-M119	Sanger sequencing	Hui Li et al.2007
#3	Maqiao_Liangzhu	3900-3200	31.0353	121.383	O1-M119	Sanger sequencing	Hui Li et al.2007
#4	Maqiao_Liangzhu	3900-3200	31.0353	121.383	O1-M119	Sanger sequencing	Hui Li et al.2007
#5	Xindili_Liangzhu	5300-4100	30.4071	120.548	O1-M119	Sanger sequencing	Hui Li et al.2007
#6	Xindili_Liangzhu	5300-4100	30.4071	120.548	O1-M119	Sanger sequencing	Hui Li et al.2007
#7	Xindili_Liangzhu	5300-4100	30.4071	120.548	O1-M119	Sanger sequencing	Hui Li et al.2007
#8	Xindili_Liangzhu	5300-4100	30.4071	120.548	O1-M119	Sanger sequencing	Hui Li et al.2007
#9	Xindili_Liangzhu	5300-4100	30.4071	120.548	O1-M119	Sanger sequencing	Hui Li et al.2007
#10	Wucheng	3500-3100	29.0842	119.57	O1b1a1a-M95	Sanger sequencing	Hui Li et al.2007
#11	Wucheng	3500-3100	29.0842	119.57	O1b1a1a-M95	Sanger sequencing	Hui Li et al.2007
#12	Wucheng	3500-3100	29.0842	119.57	O2-M122	Sanger sequencing	Hui Li et al.2007
#13	Daxi	6400-5300	30.0358	118.42	O1b1a1a-M95	Sanger sequencing	Hui Li et al.2007
#14	Daxi	6400-5300	30.0358	118.42	O2-M122	Sanger sequencing	Hui Li et al.2007
#15	Taosi_Longshan	4500-3900	35.893	111.49	O2-M122	Sanger sequencing	Hui Li et al.2007
#16	Taosi_Longshan	4500-3900	35.893	111.49	O2-M122	Sanger sequencing	Hui Li et al.2007
#17	Taosi_Longshan	4500-3900	35.893	111.49	O2-M122	Sanger sequencing	Hui Li et al.2007
#18	Daxi	6400-5300	30.0358	118.42	O2a2a1a2-M7	Sanger sequencing	Hui Li et al.2007
#19	Daxi	6400-5300	30.0358	118.42	O2a2a1a2-M7	Sanger sequencing	Hui Li et al.2007
#20	Daxi	6400-5300	30.0358	118.42	O2a2a1a2-M7	Sanger sequencing	Hui Li et al.2007
#21	Daxi	6400-5300	30.0358	118.42	O2a2a1a2-M7	Sanger sequencing	Hui Li et al.2007
#22	Daxi	6400-5300	30.0358	118.42	O2a2a1a2-M7	Sanger sequencing	Hui Li et al.2007
#23	Taosi_Longshan	4500-3900	35.893	111.49	02a2b1-M134	Sanger sequencing	Hui Li et al.2007
NHL1	Niuheliang_Hongshan	6500-5000	41.3324	119.525	C-M130	Sanger sequencing	Yinqiu Cui,. 2013
NHL2	Niuheliang_Hongshan	6500-5000	41.3324	119.525	N-M231	Sanger sequencing	Yinqiu Cui,. 2013
NHL3	Niuheliang_Hongshan	6500-5000	41.3324	119.525	O2-M122	Sanger sequencing	Yinqiu Cui,. 2013
NHL4	Niuheliang_Hongshan	6500-5000	41.3324	119.525	N-M231	Sanger sequencing	Yinqiu Cui,. 2013
NHL5	Niuheliang_Hongshan	6500-5000	41.3324	119.525	N-M231	Sanger sequencing	Yinqiu Cui,. 2013
NHL6	Niuheliang_Hongshan	6500-5000	41.3324	119.525	N-M231	Sanger sequencing	Yinqiu Cui,. 2013
HLHG1	Halahaigou_Xiaoheyan	5000-4200	41.5709	119.424	N-M231	Sanger sequencing	Yinqiu Cui,. 2013
HLHG2	Halahaigou_Xiaoheyan	5000-4200	41.5709	119.424	N-M231	Sanger sequencing	Yinqiu Cui,. 2013
HLHG3	Halahaigou_Xiaoheyan	5000-4200	41.5709	119.424	N-M231	Sanger sequencing	Yinqiu Cui,. 2013
HLHG4	Halahaigou_Xiaoheyan	5000-4200	41.5709	119.424	N-M231	Sanger sequencing	Yinqiu Cui,. 2013
HLHG5	Halahaigou_Xiaoheyan	5000-4200	41.5709	119.424	N-M231	Sanger sequencing	Yinqiu Cui,. 2013
HLHG6	Halahaigou_Xiaoheyan	5000-4200	41.5709	119.424	N-M231	Sanger sequencing	Yinqiu Cui,. 2013
HLHG7	Halahaigou_Xiaoheyan	5000-4200	41.5709	119.424	N-M231	Sanger sequencing	Yinqiu Cui,. 2013
HLHG8	Halahaigou_Xiaoheyan	5000-4200	41.5709	119.424	N-M231	Sanger sequencing	Yinqiu Cui,. 2013
HLHG9	Halahaigou_Xiaoheyan	5000-4200	41.5709	119.424	N-M231	Sanger sequencing	Yinqiu Cui,. 2013
HLHG10	Halahaigou_Xiaoheyan	5000-4200	41.5709	119.424	N-M231	Sanger sequencing	Yinqiu Cui,. 2013
HLHG11	Halahaigou_Xiaoheyan	5000-4200	41.5709	119.424	N-M231	Sanger sequencing	Yinqiu Cui,. 2013
HLHG12	Halahaigou_Xiaoheyan	5000-4200	41.5709	119.424	N-M231	Sanger sequencing	Yinqiu Cui,. 2013
DDZ1	Dadianzi_Lower xiajiadian	4200-3600	42.3057	120.59	N-M231	Sanger sequencing	Yinqiu Cui,. 2013
DDZ2	Dadianzi_Lower xiajiadian	4200-3600	42.3057	120.59	N-M231	Sanger sequencing	Yinqiu Cui,. 2013
DDZ3	Dadianzi_Lower xiajiadian	4200-3600	42.3057	120.59	N-M231	Sanger sequencing	Yinqiu Cui,. 2013
DDZ4	Dadianzi_Lower xiajiadian	4200-3600	42.3057	120.59	O2-M122	Sanger sequencing	Yinqiu Cui,. 2013
DDZ5	Dadianzi_Lower xiajiadian	4200-3600	42.3057	120.59	O2-M123	Sanger sequencing	Yinqiu Cui,. 2013
DSQ1	Dashanqian site_upper xiajiadian	3000-2600	41.9287	118.699	02a2b1-M134	Sanger sequencing	Yinqiu Cui,. 2013
DSQ2	Dashanqian site_upper xiajiadian	3000-2600	41.9287	118.699	N1a1-TAT	Sanger sequencing	Yinqiu Cui,. 2013
DSQ3	Dashanqian site_upper xiajiadian	3000-2600	41.9287	118.699	N1a1-TAT	Sanger sequencing	Yinqiu Cui,. 2013
DSQ4	Dashanqian site_upper xiajiadian	3000-2600	41.9287	118.699	N1a1-TAT	Sanger sequencing	Yinqiu Cui,. 2013
DSQ5	Dashanqian site_upper xiajiadian	3000-2600	41.9287	118.699	N-M231	Sanger sequencing	Yinqiu Cui,. 2013
DSQ6	Dashanqian site_upper xiajiadian	3000-2600	41.9287	118.699	O2a2b1a1-M117	Sanger sequencing	Yinqiu Cui,. 2013
DSQ7	Dashanqian site_upper xiajiadian	3000-2600	41.9287	118.699	O2a-M324	Sanger sequencing	Yinqiu Cui,. 2013
DSQ8	Dashanqian site_upper xiajiadian	3000-2600	41.9287	118.699	O2a-M324	Sanger sequencing	Yinqiu Cui,. 2013
DSQ9	Dashanqian site_upper xiajiadian	3000-2600	41.9287	118.699	O2a2b1a1-M117	Sanger sequencing	Yinqiu Cui,. 2013
JGZ1	Jinggouzi site	3000-2500	43.6213	118.057	C2-M217	Sanger sequencing	Yinqiu Cui,. 2013
JGZ2	Jinggouzi site	3000-2500	43.6213	118.057	C2-M217	Sanger sequencing	Yinqiu Cui,. 2013
JGZ3	Jinggouzi site	3000-2500	43.6213	118.057	C2-M217	Sanger sequencing	Yinqiu Cui,. 2013
JGZ4	Jinggouzi site	3000-2500	43.6213	118.057	C2-M217	Sanger sequencing	Yinqiu Cui,. 2013
JGZ5	Jinggouzi site	3000-2500	43.6213	118.057	C2-M217	Sanger sequencing	Yinqiu Cui,. 2013
JGZ6	Jinggouzi site	3000-2500	43.6213	118.057	C2-M217	Sanger sequencing	Yinqiu Cui,. 2013
JGZ7	Jinggouzi site	3000-2500	43.6213	118.057	C2-M217	Sanger sequencing	Yinqiu Cui,. 2013
JGZ8	Jinggouzi site	3000-2500	43.6213	118.057	C2-M217	Sanger sequencing	Yinqiu Cui,. 2013
JGZ9	Jinggouzi site	3000-2500	43.6213	118.057	C2-M217	Sanger sequencing	Yinqiu Cui,. 2013
JGZ10	Jinggouzi site	3000-2500	43.6213	118.057	C2-M217	Sanger sequencing	Yinqiu Cui,. 2013
JGZ11	Jinggouzi site	3000-2500	43.6213	118.057	C2-M217	Sanger sequencing	Yinqiu Cui,. 2013
JGZ12	Jinggouzi site	3000-2500	43.6213	118.057	C2-M217	Sanger sequencing	Yinqiu Cui,. 2013
MZG1	Miaozigou_Longshan	6000-5000	40.7953	113.213	N-M231	Sanger sequencing	Yinqiu Cui,. 2013
MZG2	Miaozigou_Longshan	6000-5000	40.7953	113.213	N-M231	Sanger sequencing	Yinqiu Cui,. 2013
MZG3	Miaozigou_Longshan	6000-5000	40.7953	113.213	N-M231	Sanger sequencing	Yinqiu Cui,. 2013
MG3	Mogou site	4000	34.9781	103.781	O2a2-P201	Sanger sequencing	Jiawei Li ,. 2017a
MG9	Mogou site	4000	34.9781	103.781	O2a2-P201	Sanger sequencing	Jiawei Li ,. 2017a
MG18	Mogou site	4000	34.9781	103.781	O2a2-P201	Sanger sequencing	Jiawei Li ,. 2017a
MG44	Mogou site	4000	34.9781	103.781	O2a2-P201	Sanger sequencing	Jiawei Li ,. 2017a
MG48	Mogou site	4000	34.9781	103.781	O2a2-P201	Sanger sequencing	Jiawei Li ,. 2017a
MG53	Mogou site	4000	34.9781	103.781	O2a2-P201	Sanger sequencing	Jiawei Li ,. 2017a
JGZ1	Jinggouzi	2500	43.38	118.233	C2a-L1373	Sanger sequencing	Ye Zhang,.2017
JGZ2	Jinggouzi	2500	43.38	118.233	C2a1a1-F3918	Sanger sequencing	Ye Zhang,.2017
JGZ3	Jinggouzi	2500	43.38	118.233	C2a1a1-F3918	Sanger sequencing	Ye Zhang,.2017
JGZ4	Jinggouzi	2500	43.38	118.233	C2a1a1-F3918	Sanger sequencing	Ye Zhang,.2017
JGZ5	Jinggouzi	2500	43.38	118.233	C2a1a1-F3918	Sanger sequencing	Ye Zhang,.2017
JGZ6	Jinggouzi	2500	43.38	118.233	C2a1a1-F3918	Sanger sequencing	Ye Zhang,.2017
JGZ7	Jinggouzi	2500	43.38	118.233	C2a1a1-F3918	Sanger sequencing	Ye Zhang,.2017
JGZ8	Jinggouzi	2500	43.38	118.233	C2a1a1-F3918	Sanger sequencing	Ye Zhang,.2017
CWG9	Chenwugou	1700	42.06	114.317	C2a-L1373	Sanger sequencing	Ye Zhang,.2017
CWG11	Chenwugou	1700	42.06	114.317	C2a-L1373	Sanger sequencing	Ye Zhang,.2017
GG3	gangga	1200	49.55	119.75	C2a1a1-F3918	Sanger sequencing	Ye Zhang,.2017
GG4	gangga	1200	49.55	119.75	C2a1a1-F3918	Sanger sequencing	Ye Zhang,.2017
GG6	gangga	1200	49.55	119.75	C2a1a1-F3918	Sanger sequencing	Ye Zhang,.2017
GG8	gangga	1200	49.55	119.75	C2a-L1373	Sanger sequencing	Ye Zhang,.2017
GG9	gangga	1200	49.55	119.75	C2a1a1-F3918	Sanger sequencing	Ye Zhang,.2017
GG12	gangga	1200	49.55	119.75	C2a1a1-F3918	Sanger sequencing	Ye Zhang,.2017
GG18	gangga	1200	49.55	119.75	C2a1a1-F3918	Sanger sequencing	Ye Zhang,.2017
GG20	gangga	1200	49.55	119.75	C2a-L1373	Sanger sequencing	Ye Zhang,.2017
GG22	gangga	1200	49.55	119.75	C2a1a1-F3918	Sanger sequencing	Ye Zhang,.2017
ZH5	Zaankhoshuu	2585-2660	47.9833	104.317	C2a1a1b1a-F3830	NGS	Jiawei Li,.2017
TL1	Khermen Tal site	2590-2655	47.38	101.5	C2a1a1b1a-F3830	NGS	Jiawei Li,.2017
GG3	gangga	2800-3000	49.55	119.75	C2a1a1b1a-F3830	NGS	Jiawei Li,.2017
ZK3022	Zhukaigou	3500-4200	39.9165	116.397	C2b1b-F845	NGS	Jiawei Li,.2020
QL11	qilangshan	1600	40.9979	112.158	C2b1b-F845	NGS	Jiawei Li,.2020
YK15	Yikeshu	700	41.5866	115.306	C2b1b-F845	NGS	Jiawei Li,.2020
TJZ1	Taojiazhai	1700-1900	36.68	101.68	O2-M122	Sanger sequencing	Yong-Bin Zhao,.2011
TJZ2	Taojiazhai	1700-1900	36.68	101.68	O2-M122	Sanger sequencing	Yong-Bin Zhao,.2011
TJZ3	Taojiazhai	1700-1900	36.68	101.68	O2-M122	Sanger sequencing	Yong-Bin Zhao,.2011
TJZ4	Taojiazhai	1700-1900	36.68	101.68	O2-M122	Sanger sequencing	Yong-Bin Zhao,.2011
TJZ5	Taojiazhai	1700-1900	36.68	101.68	O2-M122	Sanger sequencing	Yong-Bin Zhao,.2011
TJZ6	Taojiazhai	1700-1900	36.68	101.68	O2-M122	Sanger sequencing	Yong-Bin Zhao,.2011
TJZ7	Taojiazhai	1700-1900	36.68	101.68	O2-M122	Sanger sequencing	Yong-Bin Zhao,.2011
TJZ8	Taojiazhai	1700-1900	36.68	101.68	O2-M122	Sanger sequencing	Yong-Bin Zhao,.2011
TJZ9	Taojiazhai	1700-1900	36.68	101.68	O2-M122	Sanger sequencing	Yong-Bin Zhao,.2011
TJZ10	Taojiazhai	1700-1900	36.68	101.68	O2-M122	Sanger sequencing	Yong-Bin Zhao,.2011
TJZ11	Taojiazhai	1700-1900	36.68	101.68	O2-M122	Sanger sequencing	Yong-Bin Zhao,.2011
TJZ12	Taojiazhai	1700-1900	36.68	101.68	O2-M122	Sanger sequencing	Yong-Bin Zhao,.2011
FJ	Dawenkou_Fujia	4800-4500	36.5	118.333	N-M231	Sanger sequencing	Yu Dong,.2015
FJ	Dawenkou_Fujia	4800-4500	36.5	118.333	N-M231	Sanger sequencing	Yu Dong,.2015
FJ	Dawenkou_Fujia	4800-4500	36.5	118.333	O-M175	Sanger sequencing	Yu Dong,.2015
FJ	Dawenkou_Fujia	4800-4500	36.5	118.333	k-M9	Sanger sequencing	Yu Dong,.2015
C050	Zongri	4850-4649	35.3	100.4	O3a2c	NGS	Hongru Wang,.2023
C208	Zongri	4842-4624	35.3	100.4	O3a2	NGS	Hongru Wang,.2023
C4774	Zongri	~4500b	35.3	100.4	O3a2c	NGS	Hongru Wang,.2023
C4776	Zongri	4411-4247	35.3	100.4	D	NGS	Hongru Wang,.2023
C4777	Zongri	~4500 b	35.3	100.4	N	NGS	Hongru Wang,.2023
C4779	Zongri	~4500 b	35.3	100.4	N	NGS	Hongru Wang,.2023
C4781	Zongri	4425-4242	35.3	100.4	O3a2c	NGS	Hongru Wang,.2023
CSP133	Pukagongma	2861-2760	33.5	95.4	D1	NGS	Hongru Wang,.2023
CSP137	Pukagongma	~2800 b	33.5	95.4	D1	NGS	Hongru Wang,.2023
C1036	Xiaoenda	2842-2736	31.6	97.1	O3a2	NGS	Hongru Wang,.2023
C3991	Ousui	2767-2709	31.5	93.7	O3a2c	NGS	Hongru Wang,.2023
CSP144	Butaxiongqu	2683-2352	32	90.9	O3a2c	NGS	Hongru Wang,.2023
C5085	Gangre	1738-1590	31.5	92	O3a2c	NGS	Hongru Wang,.2023
CSP132	Chaxiutang	1179-963	31.5	92.1	O3a2c	NGS	Hongru Wang,.2023
C1357	Lajue	1178-977	29.4	90.7	D	NGS	Hongru Wang,.2023
C5144	Gachong	1055-916	29.4	90.7	O2	NGS	Hongru Wang,.2023
CSP130	Shigou	<1200 b	29.6	91	C2e2a	NGS	Hongru Wang,.2023
C3444	Agangrong	1992-1830	30.1	95.6	O3a2	NGS	Hongru Wang,.2023
C3447_C5186	Agangrong	2100-1889	30.1	95.6	O3a2c	NGS	Hongru Wang,.2023
C5190	Kangyu	909-732	29.9	95.8	D1	NGS	Hongru Wang,.2023
C3430	Tingcun	3063-2873	28.4	90.7	O3a2c	NGS	Hongru Wang,.2023
C404	Sila	2721-2425	28.9	85.3	C2	NGS	Hongru Wang,.2023
C5146	Nudagang	2302-2003	29.2	89.8	O3a2c	NGS	Hongru Wang,.2023
C5148	Nudagang	2295-2000	29.2	89.8	O3a2c	NGS	Hongru Wang,.2023
C5149	Nudagang	2336-2149	29.2	89.8	O3a	NGS	Hongru Wang,.2023
C5417	Sding Chung	1928-1745	30	83	O3a2c	NGS	Hongru Wang,.2023
C3426	Latuotanggu	909-732	28.9	88.6	O3a2c	NGS	Hongru Wang,.2023
C5153	Longsangquduo	973-799	29.7	89.1	D	NGS	Hongru Wang,.2023
C5155	Longsangquduo	~900 b	29.7	89.1	O3a2c	NGS	Hongru Wang,.2023
C5156	Longsangquduo	~900 b	29.7	89.1	O3a1	NGS	Hongru Wang,.2023
C5157	Longsangquduo	959-797	29.7	89.1	O3a2c	NGS	Hongru Wang,.2023
C5159	Longsangquduo	922-779	29.7	89.1	D1	NGS	Hongru Wang,.2023
C5160	Longsangquduo	~900 b	29.7	89.1	O3a2c	NGS	Hongru Wang,.2023
C3425	Latuotanggu	675-560	28.9	88.6	O3a2c	NGS	Hongru Wang,.2023
C3428	Latuotanggu	683-563	28.9	88.6	O3a2c	NGS	Hongru Wang,.2023
C5171	Latuotanggu	772-675	28.9	88.6	O3a2c	NGS	Hongru Wang,.2023
C4563	Piyangjiweng	~2300 b	31.6	79.6	D	NGS	Hongru Wang,.2023
MNX2	Duurlig Nars	2000	48.53	111.08	C2-M217	Sanger sequencing	Kijeong Kim,.2010
MNX3	Duurlig Nars	2000	48.53	111.08	R1a1a-M17	Sanger sequencing	Kijeong Kim,.2010
TA4	Tsagaan Asga	3371	48.5	89	R1a1a1b2-Z93	Sanger sequencing	Cle´mence Hollard,.2014
TA10	Tsagaan Asga	3371	48.5	89	R1a1a1b2-Z93	Sanger sequencing	Cle´mence Hollard,.2014
TA14	Tsagaan Asga	3371	48.5	89	R1a1a1b2-Z93	Sanger sequencing	Cle´mence Hollard,.2014
TA8	Tsagaan Asga	3371	48.5	89	Q1a2a1-L54	Sanger sequencing	Cle´mence Hollard,.2014
TA11	Tsagaan Asga	3371	48.5	89	Q1a2a1-L54	Sanger sequencing	Cle´mence Hollard,.2014
TA12	Tsagaan Asga	3371	48.5	89	Q1a2a1-L54	Sanger sequencing	Cle´mence Hollard,.2014
I12973	Bulgan, Khutag undur sum, Marzyn Khutul tomb 1	3226	49.41	102.69	Q1b1a3-L334	NGS	Chuangchao Wang,.2021
I6221	Bayankhongor aimag, Erdenetsogt sum, Shatar chuluu kurgan 2	4996	46.4	100.82	J1a2-CTS11731	NGS	Chuangchao Wang,.2021
I6222	Bayankhongor aimag, Erdenetsogt sum, Shatar chuluu kurgan 2	5009	46.4	100.82	R1b1a1b-L773	NGS	Chuangchao Wang,.2021
I13957	Bayan-Ulgii aimag, Ulaankhus sum, Kurgak govi barrow 1, infant burial in main grave	4625	49.336	88.712	C2a1a1-Z18161	NGS	Chuangchao Wang,.2021
I7021	Dornod aimag, Bulgan sum, Norovlin Uul burial	7050	47.9997	113.933	C2a1a1-Z18161	NGS	Chuangchao Wang,.2021
I12957	Khovd, Bulgan sum, Yagshiin hodoo, Barrow 3	4462	46.12	91.57	R1b1a1b-PF6419	NGS	Chuangchao Wang,.2021
I12978	Khovd, Bulgan sum, Yagshiin hodoo barrow 1, bone find B	4472	46.12	91.57	R1b1a1b-M269	NGS	Chuangchao Wang,.2021
I12977	Bayan-Ulgii aimag, Ulaankhus sum, Kulala Ula barrow 1, secondary burial	4822	49.359	88.713	C2a1a1-Z18161	NGS	Chuangchao Wang,.2021
I13504	Khovsgol aimag, Ulaan-Uul sum	2368	50.7	99.2	Q1b1b-Y5084	NGS	Chuangchao Wang,.2021
I12970	Uvs aimag, Ulaangom sum, Chandman Uul, Ulaangom cemetery Grave #48 burial 7	2286	49.96	92.05	Q1b1a3a1-L332	NGS	Chuangchao Wang,.2021
I6224	Uvs aimag, Ulaangom sum, Chandman Uul, Ulaangom cemetery Grave #33, Burial 3	2225	49.96	92.05	R1a1a1b2a2-Z2121	NGS	Chuangchao Wang,.2021
I6225	Uvs aimag, Ulaangom sum, Chandman Uul, Ulaangom cemetery Grave #33, Burial 5	2225	49.96	92.05	R1a1a1-CTS4259	NGS	Chuangchao Wang,.2021
I6230	Uvs aimag, Ulaangom sum, Chandman Uul, Ulaangom cemetery Grave #47, Burial 2	2131	49.96	92.05	Q1b1a3a1-L332	NGS	Chuangchao Wang,.2021
I6231	Uvs aimag, Ulaangom sum, Chandman Uul, Ulaangom cemetery Grave #47, Burial 3	2218	49.96	92.05	Q1b1a3a1-L332	NGS	Chuangchao Wang,.2021
I6232	Uvs aimag, Ulaangom sum, Chandman Uul, Ulaangom cemetery Grave #48, Burial 6	2239	49.96	92.05	Q1b1a3a1-L332	NGS	Chuangchao Wang,.2021
I6233	Uvs aimag, Ulaangom sum, Chandman Uul, Ulaangom cemetery, Grave #49, Burial 1	2225	49.96	92.05	R1a1a1b2a2-Z2121	NGS	Chuangchao Wang,.2021
I6356	Uvs aimag, Ulaangom sum, Chandman Uul, Ulaangom cemetery, Grave #58, Burial 2	2250	49.96	92.05	Q1b1a3b-SK1944	NGS	Chuangchao Wang,.2021
I7022	Uvs aimag, Ulaangom sum, Chandman Uul, Ulaangom cemetery Grave #11, Burial 7	2244	49.96	92.05	Q1a2a-F4793	NGS	Chuangchao Wang,.2021
I7024	Uvs aimag, Ulaangom sum, Chandman Uul, Ulaangom cemetery Grave #36, Burial 2	2244	49.96	92.05	R1a1a1b2-Z93	NGS	Chuangchao Wang,.2021
I7027	Uvs aimag, Ulaangom sum, Chandman Uul, Ulaangom cemetery Grave #45, Burial 2	2278	49.96	92.05	R1a1a1b2a-F3105	NGS	Chuangchao Wang,.2021
I7029	Uvs aimag, Ulaangom sum, Chandman Uul, Ulaangom cemetery Grave #53, burial 2	2225	49.96	92.05	Q1b1a3a1-BZ433	NGS	Chuangchao Wang,.2021
I7030	Uvs aimag, Ulaangom sum, Chandman Uul, Ulaangom cemetery Grave #56	2244	49.96	92.05	R1a1a1b2a-Z95	NGS	Chuangchao Wang,.2021
I12960	Uvurkhangai, Khujirt sum, Shunkhlai Uul, Tomb 2	3332	46.92	102.76	Q1a1a1-F1626	NGS	Chuangchao Wang,.2021
I12969	Khentii, Delgerkhaan sum, Khanan 3	3001	47.1781	109.189	Q1a1a-Z19198	NGS	Chuangchao Wang,.2021
I6349	Sükhbaatar aimag, Dariganga sum, Baaran-Khavtsal	2781	45.3042	113.849	Q1a1a-M265	NGS	Chuangchao Wang,.2021
I6352	Uvurkhangai, Khujirt sum, Shunkhlai Uul, Grave #1	2949	46.8975	102.767	Q1a1a-F745	NGS	Chuangchao Wang,.2021
I6353	Uvurkhangai, Khujirt sum, Shunkhlai Uul, Tomb 9	2902	46.8975	102.767	Q1a1a-F1340	NGS	Chuangchao Wang,.2021
I6359	Khuvsgul aimag, Alag-Erdene sum, Erhel nuur, Ulaan tolgoi	2700	50.1172	100.046	Q1b1a3a-YP779	NGS	Chuangchao Wang,.2021
I6365	Khuvsgul aimag, Burentogtoh sum, Uushigiin uvur, Slab Burial 1	2744	49.656	99.927	N1a1a1a1a-M1999	NGS	Chuangchao Wang,.2021
I6228	Uvs aimag, Ulaangom sum, Chandman Uul, Ulaangom cemetery Grave	1919	49.96	92.05	C2a1a1b1b-Y11605	NGS	Chuangchao Wang,.2021
I13175	Khovd, Bulgan sum, Uliastai deed denj II kurgan 1 burial 1 (secondary)	1483	45.39	90.798	R1b2b-BY14575	NGS	Chuangchao Wang,.2021
I12975	Khuvsgul aimag, Khankh sum, Khavtsal II Tomb 1 (Khirgisuur)	3110	51.5	100.67	C2a1a-F1699	NGS	Chuangchao Wang,.2021
I13766	Bayankhongor aimag, Erdentsogt sum	3208	46.426	100.817	Q1b1a3a-Y20260	NGS	Chuangchao Wang,.2021
I13767	Bayankhongor aimag, Ulziit soum, Khar Sair am	3198	48.11	102.55	Q1b1a3-L334	NGS	Chuangchao Wang,.2021
I7039	Khovd, Duut sum, Khoit Tsenkheriin gol 1988 barrow 3	3066	47.4231	92.2258	Q1b1a3-L334	NGS	Chuangchao Wang,.2021
I13505	Bayankongor aimag, Erdenetsogt sum	3001	46.426	100.817	Q1a1a-F5129	NGS	Chuangchao Wang,.2021
I6367	Bayan-Ulgii aimag, Tsengel sum, Biluut 2, barrow 3	3116	48.3	89.5	O2a2b1a1a1-CTS5866	NGS	Chuangchao Wang,.2021
I13174	Khovd, Munkhkhairkhan sum, Khukh tolgoi barrow 9	3410	47.069	91.83	Q1b1a3-L334	NGS	Chuangchao Wang,.2021
I12976	Bayan-Ulgii aimag, Ulaankhus sum, Kulala Ula barrow 2	3332	49.359	88.713	N1a-M2114	NGS	Chuangchao Wang,.2021
I6363	Khovd, Bulgan sum, Khudzrtyn gol II, barrow 1, burial 4 (main burial)	3095	45.35	90.85	R1a1a1b2a-Z95	NGS	Chuangchao Wang,.2021
I7033	Uvs aimag, Ulaangom sum, Chandman uul, Ulaangom cemetery kurgan 59	3066	49.96	92.05	R1a1a1b2a-Z95	NGS	Chuangchao Wang,.2021
I12972	Sükhbaatar aimag, Tuvshinshiree sum, Adgiin gol Tomb 21	3347	46.77	111.6	Q1a1a-Y683.2	NGS	Chuangchao Wang,.2021
I14037	Sükhbaatar aimag, Tuvshinshiree sum, Bulgiin ekh, Tomb 47	3306	46.2841	111.768	Q1a1a1-F875	NGS	Chuangchao Wang,.2021
I12955	Zavkhan, Bayantes sum, Khukh Khushoony bom, Barrow 3	3824	49.7	96.8	N1a1a1-CTS7728	NGS	Chuangchao Wang,.2021
I6348	Bulgan, Khutag-Undur sum, Haruulyn Gozgor tomb 1-113	3632	49.3925	102.703	Q1b1a3-L334	NGS	Chuangchao Wang,.2021
I13173	Khovd, Munkhkhairkhan sum, Ulaan goviin uzuur barrow 2	3722	47.0474	91.8396	N-M231	NGS	Chuangchao Wang,.2021
I11696	Bulgan, Khutag-Undur sum, Marzyn khutul, Tomb 1-055-1, skeleton 1	7528	49.3925	102.703	C2a1a1-Z18161	NGS	Chuangchao Wang,.2021
I11697	Bulgan, Khutag-Undur sum, Marzyn khutul, Tomb 1-055-1, skeleton 4	7500	49.3925	102.703	C2a1a1-Z18161	NGS	Chuangchao Wang,.2021
I11698	Bulgan, Khutag-Undur sum, Marzyn khutul, Tomb 1-055-1, skeleton 2	7520	49.3925	102.703	C2a1a1-Z18161	NGS	Chuangchao Wang,.2021
I13698	Bulgan, Khutag-Undur sum, Egiin-gol river valley, Marzyn Khutul, tomb 1-055-1, skeleton 2	7504	49.5347	103.282	C2a1a1-Z18161	NGS	Chuangchao Wang,.2021
I13883	Jomon	2859	35.55	140.157	D1a2a1c1a-CTS11032	NGS	Chuangchao Wang,.2021
I13886	Jomon	4003	35.55	140.157	D1a2a1c1-Z1575	NGS	Chuangchao Wang,.2021
I6341	Jomon	3200	45.3731	141.025	D1-F1344	NGS	Chuangchao Wang,.2021
I13887	Jomon	4032	35.55	140.157	D1a2a1c1-Z1570	NGS	Chuangchao Wang,.2021
I14929	Hanben	1550	24.3278	121.766	O2a2b-F130	NGS	Chuangchao Wang,.2021
I14931	Hanben	1550	24.3278	121.766	O2a2-P201	NGS	Chuangchao Wang,.2021
I14933	Hanben	1550	24.3278	121.766	O1a2-F1081	NGS	Chuangchao Wang,.2021
I14934	Hanben	1550	24.3278	121.766	O1a1a1a1-CTS10963	NGS	Chuangchao Wang,.2021
I15158	Hanben	1550	24.3278	121.766	O1a2-F1081	NGS	Chuangchao Wang,.2021
I3612	Hanben	1800	24.3278	121.766	O2a2b2a2-F1903	NGS	Chuangchao Wang,.2021
I3614	Hanben	1550	24.3278	121.766	O2a2b2-CTS1366	NGS	Chuangchao Wang,.2021
I3618	Hanben	1550	24.3278	121.766	O2a2b2a2-F706	NGS	Chuangchao Wang,.2021
I3731	Hanben	1550	24.3278	121.766	O1a1a1a1-CTS1711	NGS	Chuangchao Wang,.2021
I3734	Hanben	1575	24.3278	121.766	O2a2a1a2a2-Y26412	NGS	Chuangchao Wang,.2021
I3736	Hanben	1550	24.3278	121.766	O1a1a1a1-CTS1711	NGS	Chuangchao Wang,.2021
I8072	Hanben	1550	24.3278	121.766	O1a-Page20	NGS	Chuangchao Wang,.2021
I8080	Hanben	1550	24.3278	121.766	O1a1a1a-F518	NGS	Chuangchao Wang,.2021
I8081	Hanben	1409	24.3278	121.766	O1a1a1a-Z23466	NGS	Chuangchao Wang,.2021
I8078	Hanben	1575	24.3278	121.766	O2a2b2-F3223	NGS	Chuangchao Wang,.2021
	Due to the different resolution of Y-Chromosome haplogroups from previous literatures, we choose 13 special haplogroups for classification
	If the haplogroups from previous literatures were not assigned to these 20 haplogroups, they will be assigned to the upstream haplogroups in this review
	Reference
	Xiaowei Mao,.2021	The deep population history of northern East Asia from the Late Pleistocene to the Holocene
	Chao Ning,.2020	Ancient genomes from northern China suggest links between subsistence changes and human migration
	Vikas Kumar,.2022	Bronze and Iron Age population movements underlie Xinjiang population history
	Fan Zhang,.2021	The genomic origins of the Bronze Age Tarim Basin mummies
	Shizhu Gao,.2014	Ancient DNA reveals a migration of the ancient Di-qiang populations into Xinjiang as early as the early BA
	Yongbin Zhao,. 2014	Ancient DNA evidence reveals that the Y chromosome haplogroup Q1a1 admixed into the Han Chinese 3,000 years ago
	Hui Li et al.2007	Y chromosomes of prehistoric people along the Yangtze River. Human Genetics
	Yinqiu Cui,. 2013	Y Chromosome analysis of prehistoric human populations in the West Liao River Valley, Northeast China
	Jiawei Li ,. 2017a	Ancient DNA reveals genetic connections between early Di-Qiang and Han Chinese
	Ye Zhang,.2017	The Y-chromosome haplogroup C3*-F3918, likely attributed to the Mongol Empire, can be traced to a 2500-year-old nomadic group
	Jiawei Li,.2017	The genome of an ancient Rouran individual reveals an important paternal lineage in the Donghu population
	Jiawei Li,.2020	Ancient DNA reveals two paternal lineages C2a1a1b1a/F3830 and C2b1b/F845 in past nomadic peoples distributed on the Mongolian Plateau
	Yong-Bin Zhao,.2011	Ancient DNA Evidence Supports the Contribution of Di-Qiang People to the Han Chinese Gene Pool
	Yu Dong,.2015	Low Mitochondrial DNA Diversity in an Ancient Population from China: Insight into Social Organization at the Fujia Site
	Hongru Wang,.2023	Human genetic history on the Tibetan Plateau in the past 5100 years
	Kijeong Kim,.2010	A Western Eurasian Male Is Found in 2000-Year-Old Elite Xiongnu Cemetery in Northeast Mongolia
	Cle´mence Hollard,.2014	Strong genetic admixture in the Altai at the Middle Bronze Age revealed by uniparental and ancestry informative markers
	Chuangchao Wang,.2021	Genomic insights into the formation of human populations in East Asia human populations in East Asia
